# Supplementary material for: Forecasting framework for dominant SARS-CoV-2 strains before clade replacement using phylogeny-informed genetic distances
Source: Front Microbiol. 2025 Jun 20;16:1619546. doi: 10.3389/fmicb.2025.1619546 (PMC12226564; doi:10.3389/fmicb.2025.1619546)
Supplement: Supplementary file 1 [file Data_Sheet_1.zip]

Archive with 10 entries (10 files):
- Data1_Metadata_537_Oct2024.csv
- __MACOSX/._Data1_Metadata_537_Oct2024.csv
- Data2_Base_CmpGene_394_Jan2024.fas
- __MACOSX/._Data2_Base_CmpGene_394_Jan2024.fas
- Data3_Base_Spike_394_Jan2024.fas
- __MACOSX/._Data3_Base_Spike_394_Jan2024.fas
- Data4_Predict_Spike_537_Oct2024.fas
- __MACOSX/._Data4_Predict_Spike_537_Oct2024.fas
- Data5_Metadata_COVIDNeut.xlsx
- __MACOSX/._Data5_Metadata_COVIDNeut.xlsx
