# Supplementary material for: Forecasting framework for dominant SARS-CoV-2 strains before clade replacement using phylogeny-informed genetic distances
Source: Front Microbiol. 2025 Jun 20;16:1619546. doi: 10.3389/fmicb.2025.1619546 (PMC12226564; doi:10.3389/fmicb.2025.1619546)
Supplement: Supplementary file 1 [file Data_Sheet_1.zip › Data1_Metadata_537_Oct2024.csv]

ID	genbank_accession	country	date	year	emerging_lineage	Nextclade_pango	region	author	LR_Groups	Lineage Roots	Prediction_Data	Spike_Dominance	CG_Dominance
MN908947_China_2019	MN908947	China	2019-12-26	2019	19A	B	Asia	Wu et al	01_Wuhan	MN908947_China_2019	Base	No Prediction	No Prediction
MT019532_China_2019	MT019532	China	2019-12-30	2019	19A	B	Asia	Ren et al	01_Wuhan	MN908947_China_2019	Base	No Prediction	No Prediction
MN996530_China_2019	MN996530	China	2019-12-30	2019	19A	B	Asia	Zhou et al	01_Wuhan	MN908947_China_2019	Base	No Prediction	No Prediction
MT291827_China_2019	MT291827	China	2019-12-30	2019	19A	B	Asia	Fan et al	01_Wuhan	MN908947_China_2019	Base	No Prediction	No Prediction
OL549280_China_2019	OL549280	China	2019-12-31	2019	19A	B	Asia	Onen et al	01_Wuhan	MN908947_China_2019	Base	No Prediction	No Prediction
LR757995_China_2020	LR757995	China	2020-01-05	2020	19B	A	Asia	Hunter et al	01_Wuhan	MN908947_China_2019	Base	No Prediction	No Prediction
MT259226_China_2020	MT259226	China	2020-01-10	2020	19A	B	Asia	Si et al	01_Wuhan	MN908947_China_2019	Base	No Prediction	No Prediction
MT079853_China_2020	MT079853	China	2020-01-22	2020	19B	A	Asia	Wang et al	01_Wuhan	MN908947_China_2019	Base	No Prediction	No Prediction
MT253696_China_2020	MT253696	China	2020-01-23	2020	19A	B	Asia	Liu et al	01_Wuhan	MN908947_China_2019	Base	No Prediction	No Prediction
MT856370_China_2020	MT856370	China	2020-01-26	2020	19B	A	Asia	Guo et al	01_Wuhan	MN908947_China_2019	Base	No Prediction	No Prediction
MT291836_China_2020	MT291836	China	2020-01-29	2020	19B	A	Asia	Fan et al	01_Wuhan	MN908947_China_2019	Base	No Prediction	No Prediction
OM065352_China_2020	OM065352	China	2020-01-31	2020	19A	B	Asia	Chang et al	01_Wuhan	MN908947_China_2019	Base	No Prediction	No Prediction
OM065354_China_2020	OM065354	China	2020-02-01	2020	19A	B	Asia	Chang et al	01_Wuhan	MN908947_China_2019	Base	No Prediction	No Prediction
MT134009_South_Korea_2020	MT134009	South Korea	2020-02-01	2020	19A	B	Asia	Kim et al	01_Wuhan	MN908947_China_2019	Base	No Prediction	No Prediction
OM065364_China_2020	OM065364	China	2020-02-03	2020	19A	B	Asia	Chang et al	01_Wuhan	MN908947_China_2019	Base	No Prediction	No Prediction
MT270110_Germany_2020	MT270110	Germany	2020-02-07	2020	19A	B.1	Europe	Boehmer et al	01_Wuhan	MN908947_China_2019	Base	No Prediction	No Prediction
FR993465_Switzerland_2020	FR993465	Switzerland	2020-02-24	2020	20A	B.1	Europe	?	01_Wuhan	MN908947_China_2019	Base	No Prediction	No Prediction
MT568634_China_2020	MT568634	China	2020-02-25	2020	19A	B	Asia	Zhao et al	01_Wuhan	MN908947_China_2019	Base	No Prediction	No Prediction
MT370516_Taiwan_2020	MT370516	Taiwan	2020-02-26	2020	19A	B.4	Asia	Tsao et al	01_Wuhan	MN908947_China_2019	Base	No Prediction	No Prediction
MW672632_Israel_2020	MW672632	Israel	2020-02-27	2020	20B	B.1.1	Asia	Zuckerman et al	01_Wuhan	MN908947_China_2019	Base	No Prediction	No Prediction
MT126808_Brazil_2020	MT126808	Brazil	2020-02-28	2020	19A	B	South America	Amgarten et al	01_Wuhan	MN908947_China_2019	Base	No Prediction	No Prediction
MT627325_China_2020	MT627325	China	2020-02-28	2020	19A	B	Asia	Peng et al	01_Wuhan	MN908947_China_2019	Base	No Prediction	No Prediction
MW301121_China_2020	MW301121	China	2020-03-10	2020	20B	B.1.1	Asia	He et al	01_Wuhan	MN908947_China_2019	Base	No Prediction	No Prediction
MT350282_Brazil_2020	MT350282	Brazil	2020-03-18	2020	19A	B	South America	Malta et al	01_Wuhan	MN908947_China_2019	Base	No Prediction	No Prediction
MT428551_Kazakhstan_2020	MT428551	Kazakhstan	2020-03-20	2020	19A	B.4	Asia	Shevtsov et al	01_Wuhan	MN908947_China_2019	Base	No Prediction	No Prediction
MW680950_Tunisia_2020	MW680950	Tunisia	2020-03-24	2020	20E	B.1.177	Africa	Boutiba-Ben Boubaker et al	01_Wuhan	MN908947_China_2019	Base	No Prediction	No Prediction
MT407655_China_2020	MT407655	China	2020-03-24	2020	19A	B.40	Asia	Gao et al	01_Wuhan	MN908947_China_2019	Base	No Prediction	No Prediction
MW030193_Peru_2020	MW030193	Peru	2020-04-01	2020	20D	C.14	South America	Juscamayta et al	01_Wuhan	MN908947_China_2019	Base	Extinct	Dominant
MZ472097_USA_2020	MZ472097	USA	2020-04-01	2020	20A	B.1	North America	Rouchka et al	01_Wuhan	MN908947_China_2019	Base	Extinct	Dominant
MW590337_USA_2020	MW590337	USA	2020-04-06	2020	19A	B.40	North America	Sadri et al	01_Wuhan	MN908947_China_2019	Base	Extinct	Extinct
MT641766_Timor_Leste_2020	MT641766	Timor-Leste	2020-04-11	2020	19A	B.6.6	Asia	Caly et al	01_Wuhan	MN908947_China_2019	Base	Extinct	Extinct
OM720806_South_Africa_2020	OM720806	South Africa	2020-04-21	2020	20A	B.1.381	Africa	Tegally et al	01_Wuhan	MN908947_China_2019	Base	Dominant	Dominant
OR940674_Sweden_2020	OR940674	Sweden	2020-05-01	2020	20C	B.1	Europe	Ringlander et al	01_Wuhan	MN908947_China_2019	Base	Extinct	Dominant
MT994881_Iran_2020	MT994881	Iran	2020-05-01	2020	19A	B.4	Asia	Shahabzadeh et al	01_Wuhan	MN908947_China_2019	Base	Extinct	Extinct
MT994286_Iran_2020	MT994286	Iran	2020-05-01	2020	19A	B.4	Asia	Shahabzadeh et al	01_Wuhan	MN908947_China_2019	Base	Extinct	Extinct
MT467259_India_2020	MT467259	India	2020-05-02	2020	20A	B.1	Asia	Shrimali et al	01_Wuhan	MN908947_China_2019	Base	Dominant	Dominant
MW266949_Serbia_2020	MW266949	Serbia	2020-05-13	2020	20B	B.1.1.70	Europe	Vidanovic et al	01_Wuhan	MN908947_China_2019	Base	Extinct	Dominant
OQ816754_Sweden_2020	OQ816754	Sweden	2020-05-14	2020	20C	B.1	Europe	Albert et al	01_Wuhan	MN908947_China_2019	Base	Extinct	Dominant
OQ050444_Nigeria_2020	OQ050444	Nigeria	2020-05-14	2020	19A	B.40	Africa	Olawoye et al	01_Wuhan	MN908947_China_2019	Base	Extinct	Extinct
BS000719_Japan_2020	BS000719	Japan	2020-05-30	2020	20B	B.1.1.284	Asia	Kosaki et al	01_Wuhan	MN908947_China_2019	Base	Extinct	Dominant
ON797350_South_Korea_2020	ON797350	South Korea	2020-06-01	2020	20C	B.1.497	Asia	Kim et al	01_Wuhan	MN908947_China_2019	Base	Dominant	Dominant
MT946885_USA_2020	MT946885	USA	2020-06-01	2020	20A	B.1	North America	DeRonde et al	01_Wuhan	MN908947_China_2019	Base	Dominant	Dominant
ON287297_South_Africa_2020	ON287297	South Africa	2020-06-26	2020	20A	B.1.381	Africa	Tegally et al	01_Wuhan	MN908947_China_2019	Base	Dominant	Dominant
MT772416_USA_2020	MT772416	USA	2020-06-28	2020	20A	B.1	North America	Moreno et al	01_Wuhan	MN908947_China_2019	Base	Dominant	Dominant
MT972098_Australia_2020	MT972098	Australia	2020-06-30	2020	20F	D.2	Oceania	Sait et al	01_Wuhan	MN908947_China_2019	Base	Dominant	Dominant
MW030238_Peru_2020	MW030238	Peru	2020-06-30	2020	20D	C.14	South America	Juscamayta et al	01_Wuhan	MN908947_China_2019	Base	Extinct	Dominant
OL442140_Brazil_2020	OL442140	Brazil	2020-06-30	2020	20B	B.1.1.28	South America	Fava et al	01_Wuhan	MN908947_China_2019	Base	Dominant	Dominant
OU471385_Italy_2020	OU471385	Italy	2020-07-01	2020	20B	B.1.1.70	Europe	Bazzocchi et al	02_ABC	MT270110_Germany_2020	Base	No Prediction	No Prediction
PP045657_Jordan_2020	PP045657	Jordan	2020-07-04	2020	20A	B.1.466	Asia	Andersen et al	02_ABC	MT270110_Germany_2020	Base	No Prediction	No Prediction
MW201577_Israel_2020	MW201577	Israel	2020-07-14	2020	20C	B.1	Asia	Zaide et al	02_ABC	MT270110_Germany_2020	Base	No Prediction	No Prediction
MT940461_India_2020	MT940461	India	2020-07-27	2020	20A	B.1.36.8	Asia	Pandya et al	02_ABC	MT270110_Germany_2020	Base	No Prediction	No Prediction
MW447642_Pakistan_2020	MW447642	Pakistan	2020-08-10	2020	20A	B.1.471	Asia	Shakeel et al	02_ABC	MT270110_Germany_2020	Base	No Prediction	No Prediction
OK538038_Bhutan_2020	OK538038	Bhutan	2020-08-18	2020	20A	B.1.36	Asia	Wangchuk et al	02_ABC	MT270110_Germany_2020	Base	No Prediction	No Prediction
HG994228_Poland_2020	HG994228	Poland	2020-08-20	2020	20A	B.1.221	Europe	?	02_ABC	MT270110_Germany_2020	Base	No Prediction	No Prediction
MT994926_Egypt_2020	MT994926	Egypt	2020-08-22	2020	20A	B.1	Africa	Seadawy et al	02_ABC	MT270110_Germany_2020	Base	No Prediction	No Prediction
MW242999_India_2020	MW242999	India	2020-09-03	2020	20B	B.1.1.306	Asia	Pandya et al	02_ABC	MT270110_Germany_2020	Base	No Prediction	No Prediction
OR856821_Brazil_2020	OR856821	Brazil	2020-09-28	2020	20B	B.1.1.28	South America	Barbosa et al	02_ABC	MT270110_Germany_2020	Base	No Prediction	No Prediction
OR883945_Russia_2020	OR883945	Russia	2020-09-29	2020	20B	B.1.1	Europe	Krylova et al	02_ABC	MT270110_Germany_2020	Base	No Prediction	No Prediction
MW452531_Tunisia_2020	MW452531	Tunisia	2020-10-14	2020	20D	B.1.1.1	Africa	Souissi et al	02_ABC	MT270110_Germany_2020	Base	No Prediction	No Prediction
OK538058_Bhutan_2020	OK538058	Bhutan	2020-10-20	2020	20E	B.1.177	Asia	Wangchuk et al	02_ABC	MT270110_Germany_2020	Base	No Prediction	No Prediction
MZ266427_Hong_Kong_2020	MZ266427	Hong Kong	2020-11-01	2020	20B	B.1.1.174	Asia	Siu et al	02_ABC	MT270110_Germany_2020	Base	No Prediction	No Prediction
MW495974_USA_2020	MW495974	USA	2020-11-02	2020	20C	B.1.349	North America	Queen et al	02_ABC	MT270110_Germany_2020	Base	No Prediction	No Prediction
MW598433_Ghana_2020	MW598433	Ghana	2020-11-06	2020	20B	B.1.1.485	Africa	Adu et al	02_ABC	MT270110_Germany_2020	Base	No Prediction	No Prediction
MZ148596_Bangladesh_2020	MZ148596	Bangladesh	2020-11-10	2020	20B	B.1.1.25	Asia	Jahan et al	02_ABC	MT270110_Germany_2020	Base	No Prediction	No Prediction
OR856857_Brazil_2020	OR856857	Brazil	2020-11-21	2020	20B	B.1.1.332	South America	Barbosa et al	02_ABC	MT270110_Germany_2020	Base	No Prediction	No Prediction
OQ690165_Colombia_2020	OQ690165	Colombia	2020-11-27	2020	20A	B.1	South America	Roychoudhury et al	02_ABC	MT270110_Germany_2020	Base	No Prediction	No Prediction
MW766892_USA_2020	MW766892	USA	2020-11-27	2020	20A	B.1.243	North America	Queen et al	02_ABC	MT270110_Germany_2020	Base	No Prediction	No Prediction
MZ268209_India_2020	MZ268209	India	2020-11-28	2020	20B	B.1.1.306	Asia	Pandit et al	02_ABC	MT270110_Germany_2020	Base	No Prediction	No Prediction
ON532015_Finland_2020	ON532015	Finland	2020-11-30	2020	20A	B.1.258	Europe	Laine et al	02_ABC	MT270110_Germany_2020	Base	No Prediction	No Prediction
MZ004152_South_Korea_2020	MZ004152	South Korea	2020-12-02	2020	20C	B.1.497	Asia	Song et al	02_ABC	MT270110_Germany_2020	Base	No Prediction	No Prediction
OU702714_Poland_2020	OU702714	Poland	2020-12-02	2020	20A	B.1.258	Europe	?	02_ABC	MT270110_Germany_2020	Base	No Prediction	No Prediction
MZ314342_Iran_2020	MZ314342	Iran	2020-12-05	2020	20A	B.1.1.413	Asia	Abbasalipour Bashash et al	02_ABC	MT270110_Germany_2020	Base	No Prediction	No Prediction
MZ411524_Sierra_Leone_2020	MZ411524	Sierra Leone	2020-12-08	2020	20C	B.1.509	Africa	Wurie et al	02_ABC	MT270110_Germany_2020	Base	No Prediction	No Prediction
MZ268819_India_2020	MZ268819	India	2020-12-12	2020	20A	B.1.36	Asia	Pandit et al	02_ABC	MT270110_Germany_2020	Base	No Prediction	No Prediction
MZ330784_Iraq_2020	MZ330784	Iraq	2020-12-14	2020	20E	B.1.177	Asia	Thaer et al	02_ABC	MT270110_Germany_2020	Base	No Prediction	No Prediction
MW485409_USA_2020	MW485409	USA	2020-12-26	2020	20G	B.1.2	North America	Cook et al	02_ABC	MT270110_Germany_2020	Base	No Prediction	No Prediction
OK623294_USA_2020	OK623294	USA	2020-12-30	2020	20C	B.1.509	North America	Xia et al	02_ABC	MT270110_Germany_2020	Base	No Prediction	No Prediction
MW768957_Hong_Kong_2020	MW768957	Hong Kong	2020-12-30	2020	20A	B.1.36	Asia	Wong et al	02_ABC	MT270110_Germany_2020	Base	No Prediction	No Prediction
MZ020653_Taiwan_2020	MZ020653	Taiwan	2020-12-31	2020	20G	B.1.2	Asia	Tsao et al	02_ABC	MT270110_Germany_2020	Base	No Prediction	No Prediction
OK538050_Bhutan_2021	OK538050	Bhutan	2021-01-06	2021	20A	B.1	Asia	Wangchuk et al	02_ABC	MT270110_Germany_2020	Base	No Prediction	No Prediction
MW491251_Myanmar_2021	MW491251	Myanmar	2021-01-09	2021	20A	B.1.36.16	Asia	Oo et al	02_ABC	MT270110_Germany_2020	Base	No Prediction	No Prediction
MW769738_Spain_2021	MW769738	Spain	2021-01-13	2021	20I	B.1.1.7	Europe	Andres et al	02_ABC	MT270110_Germany_2020	Base	No Prediction	No Prediction
MZ578003_China_2021	MZ578003	China	2021-01-16	2021	20A	B.1.36	Asia	Xu et al	02_ABC	MT270110_Germany_2020	Base	No Prediction	No Prediction
MZ394578_Djibouti_2021	MZ394578	Djibouti	2021-01-18	2021	20B	B.1.1.306	Africa	Arnold et al	02_ABC	MT270110_Germany_2020	Base	No Prediction	No Prediction
OQ521178_Cameroon_2021	OQ521178	Cameroon	2021-01-19	2021	20D	B.1.1.1	Africa	Fokam et al	02_ABC	MT270110_Germany_2020	Base	No Prediction	No Prediction
OY830637_Denmark_2021	OY830637	Denmark	2021-01-22	2021	20E	B.1.177.35	Europe	Danish Covid-19 Genome et al	02_ABC	MT270110_Germany_2020	Base	No Prediction	No Prediction
OQ690584_Argentina_2021	OQ690584	Argentina	2021-01-23	2021	20C	B.1.499	South America	Roychoudhury et al	02_ABC	MT270110_Germany_2020	Base	No Prediction	No Prediction
OQ520993_Cameroon_2021	OQ520993	Cameroon	2021-01-27	2021	21D	B.1.525	Africa	Fokam et al	02_ABC	MT270110_Germany_2020	Base	No Prediction	No Prediction
MZ577126_Armenia_2021	MZ577126	Armenia	2021-01-27	2021	20B	B.1.1.163	Asia	Pavitra et al	02_ABC	MT270110_Germany_2020	Base	No Prediction	No Prediction
MZ895741_Saudi_Arabia_2021	MZ895741	Saudi Arabia	2021-01-31	2021	20B	B.1.1	Asia	Alghoribi et al	02_ABC	MT270110_Germany_2020	Base	No Prediction	No Prediction
OM540799_Canada_2021	OM540799	Canada	2021-02-01	2021	20B	B.1.1.176	North America	Benoit et al	02_ABC	MT270110_Germany_2020	Base	No Prediction	No Prediction
MZ350127_Ghana_2021	MZ350127	Ghana	2021-02-09	2021	20I	B.1.1.7	Africa	Adu et al	02_ABC	MT270110_Germany_2020	Base	No Prediction	No Prediction
MW721182_Tunisia_2021	MW721182	Tunisia	2021-02-20	2021	20I	B.1.1.7	Africa	Trabelsi et al	02_ABC	MT270110_Germany_2020	Base	No Prediction	No Prediction
MZ054858_Libya_2021	MZ054858	Libya	2021-02-25	2021	21D	B.1.525	Africa	Alhudiri et al	02_ABC	MT270110_Germany_2020	Base	No Prediction	No Prediction
MZ970765_Somalia_2021	MZ970765	Somalia	2021-02-28	2021	20H	B.1.351	Africa	Arnold et al	02_ABC	MT270110_Germany_2020	Base	No Prediction	No Prediction
MZ562751_India_2021	MZ562751	India	2021-03-07	2021	20A	B.1.36	Asia	Singh et al	02_ABC	MT270110_Germany_2020	Base	No Prediction	No Prediction
MZ780199_USA_2021	MZ780199	USA	2021-03-09	2021	20C	B.1	North America	Sheth et al	02_ABC	MT270110_Germany_2020	Base	No Prediction	No Prediction
OK546752_Mexico_2021	OK546752	Mexico	2021-03-24	2021	21C	B.1.429	North America	Andersen et al	02_ABC	MT270110_Germany_2020	Base	No Prediction	No Prediction
OQ521321_Cameroon_2021	OQ521321	Cameroon	2021-04-01	2021	20I	B.1.1.7	Africa	Fokam et al	02_ABC	MT270110_Germany_2020	Base	Extinct	Extinct
MZ215961_Saudi_Arabia_2021	MZ215961	Saudi Arabia	2021-04-15	2021	20H	B.1.351	Asia	Alhamlan F et al	02_ABC	MT270110_Germany_2020	Base	Extinct	Extinct
MZ611969_Venezuela_2021	MZ611969	Venezuela	2021-04-18	2021	20J	P.1	South America	Pujol et al	02_ABC	MT270110_Germany_2020	Base	Extinct	Extinct
OV526587_Denmark_2021	OV526587	Denmark	2021-04-21	2021	20I	B.1.1.7	Europe	Danish Covid-19 Genome et al	02_ABC	MT270110_Germany_2020	Base	Extinct	Extinct
OP787474_India_2021	OP787474	India	2021-04-23	2021	21A	B.1.617.2	Asia	Misra et al	02_ABC	MT270110_Germany_2020	Base	Dominant	Extinct
OL546824_Austria_2021	OL546824	Austria	2021-04-28	2021	20I	B.1.1.7	Europe	Puehringer et al	02_ABC	MT270110_Germany_2020	Base	Extinct	Extinct
MZ181804_USA_2021	MZ181804	USA	2021-04-30	2021	20I	B.1.1.7	North America	Howard et al	02_ABC	MT270110_Germany_2020	Base	Extinct	Extinct
OK433395_New_Zealand_2021	OK433395	New Zealand	2021-05-01	2021	20I	B.1.1.7	Oceania	Ren et al	02_ABC	MT270110_Germany_2020	Base	Extinct	Extinct
OM062573_China_2021	OM062573	China	2021-05-01	2021	20H	B.1.351	Asia	Qin et al	02_ABC	MT270110_Germany_2020	Base	Extinct	Extinct
MZ611962_Venezuela_2021	MZ611962	Venezuela	2021-05-05	2021	20J	P.1	South America	Pujol et al	02_ABC	MT270110_Germany_2020	Base	Extinct	Extinct
ON008240_Mongolia_2021	ON008240	Mongolia	2021-05-08	2021	20I	B.1.1.7	Asia	Enkhbat et al	02_ABC	MT270110_Germany_2020	Base	Extinct	Extinct
MZ337188_USA_2021	MZ337188	USA	2021-05-10	2021	20I	B.1.1.7	North America	Howard et al	02_ABC	MT270110_Germany_2020	Base	Extinct	Extinct
OM098416_China_2021	OM098416	China	2021-05-13	2021	20B	B.1.1.317	Asia	Chang et al	02_ABC	MT270110_Germany_2020	Base	Extinct	Extinct
OM098420_China_2021	OM098420	China	2021-05-13	2021	20B	B.1.1.317	Asia	Chang et al	02_ABC	MT270110_Germany_2020	Base	Extinct	Extinct
OQ691071_Argentina_2021	OQ691071	Argentina	2021-05-23	2021	20J	P.1	South America	Roychoudhury et al	02_ABC	MT270110_Germany_2020	Base	Extinct	Extinct
OL663969_China_2021	OL663969	China	2021-05-26	2021	21A	B.1.617.2	Asia	Li et al	02_ABC	MT270110_Germany_2020	Base	Dominant	Dominant
MZ413627_Bangladesh_2021	MZ413627	Bangladesh	2021-05-27	2021	21A	B.1.617.2	Asia	Afrad et al	02_ABC	MT270110_Germany_2020	Base	Dominant	Dominant
OL664013_China_2021	OL664013	China	2021-05-29	2021	21A	B.1.617.2	Asia	Li et al	02_ABC	MT270110_Germany_2020	Base	Dominant	Dominant
OL663985_China_2021	OL663985	China	2021-06-01	2021	21A	B.1.617.2	Asia	Li et al	02_ABC	MT270110_Germany_2020	Base	Dominant	Dominant
ON755803_Vietnam_2021	ON755803	Vietnam	2021-06-02	2021	21I	AY.57	Asia	Kesteman et al	02_ABC	MT270110_Germany_2020	Base	Dominant	Dominant
OL664041_China_2021	OL664041	China	2021-06-05	2021	21A	B.1.617.2	Asia	Li et al	02_ABC	MT270110_Germany_2020	Base	Dominant	Dominant
ON017280_Paraguay_2021	ON017280	Paraguay	2021-06-06	2021	20J	P.1	South America	Vazquez et al	02_ABC	MT270110_Germany_2020	Base	Extinct	Extinct
OK001929_Egypt_2021	OK001929	Egypt	2021-06-06	2021	20B	B.1.1	Africa	Hatem et al	02_ABC	MT270110_Germany_2020	Base	Extinct	Extinct
ON725040_China_2021	ON725040	China	2021-06-11	2021	21I	AY.24	Asia	Liao et al	02_ABC	MT270110_Germany_2020	Base	Dominant	Dominant
ON577487_Brazil_2021	ON577487	Brazil	2021-06-11	2021	20J	P.1.14	South America	Guarischi et al	02_ABC	MT270110_Germany_2020	Base	Extinct	Extinct
OM680003_Finland_2021	OM680003	Finland	2021-06-19	2021	21H	B.1.621	Europe	Laine et al	02_ABC	MT270110_Germany_2020	Base	Extinct	Extinct
MZ702195_USA_2021	MZ702195	USA	2021-06-28	2021	21J	AY.44	North America	Sheth et al	02_ABC	MT270110_Germany_2020	Base	Dominant	Dominant
MZ558052_Serbia_2021	MZ558052	Serbia	2021-06-29	2021	21J	AY.122	Europe	Vidanovic et al	02_ABC	MT270110_Germany_2020	Base	Dominant	Dominant
OK551748_Mexico_2021	OK551748	Mexico	2021-07-07	2021	20B	B.1.1.519	North America	Andersen et al	03_Delta	OP787474_India_2021	Base	No Prediction	No Prediction
OU441898_United_Kingdom_2021	OU441898	United Kingdom	2021-07-10	2021	21J	AY.4	Europe	VanSteenhouse et al	03_Delta	OP787474_India_2021	Base	No Prediction	No Prediction
ON577035_Brazil_2021	ON577035	Brazil	2021-07-10	2021	20J	P.1.7	South America	Guarischi et al	03_Delta	OP787474_India_2021	Base	No Prediction	No Prediction
MZ892624_Uzbekistan_2021	MZ892624	Uzbekistan	2021-07-23	2021	21I	B.1.617.2	Asia	Ayubov et al	03_Delta	OP787474_India_2021	Base	No Prediction	No Prediction
OK342840_USA_2021	OK342840	USA	2021-07-26	2021	21J	AY.25.1	North America	Denvir et al	03_Delta	OP787474_India_2021	Base	No Prediction	No Prediction
OM679166_China_2021	OM679166	China	2021-08-01	2021	21J	AY.122	Asia	He et al	03_Delta	OP787474_India_2021	Base	No Prediction	No Prediction
OQ130497_South_Korea_2021	OQ130497	South Korea	2021-08-02	2021	21I	AY.69	Asia	Noh et al	03_Delta	OP787474_India_2021	Base	No Prediction	No Prediction
OK668277_Myanmar_2021	OK668277	Myanmar	2021-08-09	2021	21A	AY.30	Asia	Oo et al	03_Delta	OP787474_India_2021	Base	No Prediction	No Prediction
OM061695_China_2021	OM061695	China	2021-08-10	2021	21J	AY.122	Asia	Qin et al	03_Delta	OP787474_India_2021	Base	No Prediction	No Prediction
OM108132_China_2021	OM108132	China	2021-08-11	2021	21I	B.1.617.2	Asia	Chen et al	03_Delta	OP787474_India_2021	Base	No Prediction	No Prediction
OM108163_China_2021	OM108163	China	2021-08-14	2021	21J	AY.122	Asia	Qin et al	03_Delta	OP787474_India_2021	Base	No Prediction	No Prediction
OM899755_India_2021	OM899755	India	2021-08-15	2021	21I	B.1.617.2	Asia	Patel et al	03_Delta	OP787474_India_2021	Base	No Prediction	No Prediction
OU623468_Switzerland_2021	OU623468	Switzerland	2021-08-23	2021	21J	AY.125	Europe	?	03_Delta	OP787474_India_2021	Base	No Prediction	No Prediction
ON506977_Italy_2021	ON506977	Italy	2021-08-24	2021	21J	AY.98.1	Europe	De Marco et al	03_Delta	OP787474_India_2021	Base	No Prediction	No Prediction
OK425908_New_Zealand_2021	OK425908	New Zealand	2021-08-27	2021	21J	AY.39.1.1	Oceania	Ren et al	03_Delta	OP787474_India_2021	Base	No Prediction	No Prediction
OK398439_Pakistan_2021	OK398439	Pakistan	2021-08-30	2021	21I	B.1.617.2	Asia	Irfan et al	03_Delta	OP787474_India_2021	Base	No Prediction	No Prediction
OU662159_United_Kingdom_2021	OU662159	United Kingdom	2021-08-31	2021	21J	AY.5	Europe	Wynn et al	03_Delta	OP787474_India_2021	Base	No Prediction	No Prediction
BS001969_Japan_2021	BS001969	Japan	2021-08-31	2021	21J	AY.29	Asia	Nagaoka et al	03_Delta	OP787474_India_2021	Base	No Prediction	No Prediction
OQ119936_Kazakhstan_2021	OQ119936	Kazakhstan	2021-09-02	2021	21J	AY.122	Asia	Kairov et al	03_Delta	OP787474_India_2021	Base	No Prediction	No Prediction
OM971722_Uruguay_2021	OM971722	Uruguay	2021-09-10	2021	21J	AY.43	South America	Panzera et al	03_Delta	OP787474_India_2021	Base	No Prediction	No Prediction
OW379405_Denmark_2021	OW379405	Denmark	2021-09-13	2021	21I	B.1.617.2	Europe	Danish Covid-19 Genome et al	03_Delta	OP787474_India_2021	Base	No Prediction	No Prediction
OK373164_USA_2021	OK373164	USA	2021-09-14	2021	21J	AY.103	North America	Howard et al	03_Delta	OP787474_India_2021	Base	No Prediction	No Prediction
OK558012_Pakistan_2021	OK558012	Pakistan	2021-09-15	2021	21J	AY.108	Asia	Khan et al	03_Delta	OP787474_India_2021	Base	No Prediction	No Prediction
OL640782_Djibouti_2021	OL640782	Djibouti	2021-09-18	2021	21J	AY.127.1	Africa	Arnold et al	03_Delta	OP787474_India_2021	Base	No Prediction	No Prediction
OM739770_South_Africa_2021	OM739770	South Africa	2021-09-20	2021	21I	AY.38	Africa	Viana et al	03_Delta	OP787474_India_2021	Base	No Prediction	No Prediction
OK443965_USA_2021	OK443965	USA	2021-09-20	2021	21A	B.1.617.2	North America	Howard et al	03_Delta	OP787474_India_2021	Base	No Prediction	No Prediction
PP045092_Iraq_2021	PP045092	Iraq	2021-09-26	2021	21J	AY.33	Asia	Andersen et al	03_Delta	OP787474_India_2021	Base	No Prediction	No Prediction
OW435409_Denmark_2021	OW435409	Denmark	2021-09-29	2021	21J	B.1.617.2	Europe	Danish Covid-19 Genome et al	03_Delta	OP787474_India_2021	Base	No Prediction	No Prediction
OK376302_Bahrain_2021	OK376302	Bahrain	2021-09-29	2021	21J	B.1.617.2	Asia	Alwasti et al	03_Delta	OP787474_India_2021	Base	No Prediction	No Prediction
OQ954635_Russia_2021	OQ954635	Russia	2021-10-13	2021	21J	AY.122	Europe	Persiyanova et al	03_Delta	OP787474_India_2021	Base	Extinct	Extinct
OL413479_Singapore_2021	OL413479	Singapore	2021-10-27	2021	21J	AY.23.1	Asia	Ko et al	03_Delta	OP787474_India_2021	Base	Extinct	Extinct
OP537262_Benin_2021	OP537262	Benin	2021-11-02	2021	21I	B.1.617.2	Africa	Fischer et al	03_Delta	OP787474_India_2021	Base	Extinct	Extinct
OL757807_Myanmar_2021	OL757807	Myanmar	2021-11-08	2021	21I	B.1.617.2	Asia	Oo et al	03_Delta	OP787474_India_2021	Base	Extinct	Extinct
ON080878_Argentina_2021	ON080878	Argentina	2021-11-26	2021	21I	AY.9.2	South America	Roychoudhury et al	03_Delta	OP787474_India_2021	Base	Extinct	Extinct
OL757802_Myanmar_2021	OL757802	Myanmar	2021-12-01	2021	21I	B.1.617.2	Asia	Oo et al	03_Delta	OP787474_India_2021	Base	Extinct	Extinct
OM095411_China_2021	OM095411	China	2021-12-08	2021	21K	BA.1.1	Asia	Qin et al	03_Delta	OP787474_India_2021	Base	Dominant	Dominant
OP303177_Colombia_2021	OP303177	Colombia	2021-12-12	2021	21J	AY.25	South America	Murillo et al	03_Delta	OP787474_India_2021	Base	Extinct	Extinct
OM202168_USA_2021	OM202168	USA	2021-12-16	2021	21K	BA.1.15	North America	Howard et al	03_Delta	OP787474_India_2021	Base	Dominant	Dominant
OQ618682_Thailand_2021	OQ618682	Thailand	2021-12-21	2021	21J	AY.85	Asia	Schilling et al	03_Delta	OP787474_India_2021	Base	Extinct	Extinct
OQ521010_Cameroon_2021	OQ521010	Cameroon	2021-12-24	2021	21K	BA.1	Africa	Fokam et al	03_Delta	OP787474_India_2021	Base	Dominant	Dominant
OM737990_Palau_2022	OM737990	Palau	2022-01-03	2022	21K	BA.1.15	Oceania	Sheth et al	04_BA_2	OM843139_Bahrain_2022	Base	No Prediction	No Prediction
ON908323_Argentina_2022	ON908323	Argentina	2022-01-03	2022	21K	BA.1.1	South America	Roychoudhury et al	04_BA_2	OM843139_Bahrain_2022	Base	No Prediction	No Prediction
OP787560_India_2022	OP787560	India	2022-01-17	2022	21L	BA.2.37	Asia	Misra et al	04_BA_2	OM843139_Bahrain_2022	Base	No Prediction	No Prediction
OM864885_USA_2022	OM864885	USA	2022-02-01	2022	21K	BA.1	North America	Howard et al	04_BA_2	OM843139_Bahrain_2022	Base	No Prediction	No Prediction
BS003417_Japan_2022	BS003417	Japan	2022-02-01	2022	21K	BA.1.1.2	Asia	Tsuchiya et al	04_BA_2	OM843139_Bahrain_2022	Base	No Prediction	No Prediction
OM843139_Bahrain_2022	OM843139	Bahrain	2022-02-03	2022	21L	BA.2	Asia	Alwasti et al	04_BA_2	OM843139_Bahrain_2022	Base	No Prediction	No Prediction
OM698372_China_2022	OM698372	China	2022-02-10	2022	21L	BA.2	Asia	Geng et al	04_BA_2	OM843139_Bahrain_2022	Base	No Prediction	No Prediction
OM698368_China_2022	OM698368	China	2022-02-10	2022	21L	BA.2	Asia	Geng et al	04_BA_2	OM843139_Bahrain_2022	Base	No Prediction	No Prediction
ON951982_Djibouti_2022	ON951982	Djibouti	2022-02-15	2022	21L	BA.2	Africa	Arnold et al	04_BA_2	OM843139_Bahrain_2022	Base	No Prediction	No Prediction
OR356178_Russia_2022	OR356178	Russia	2022-02-21	2022	21K	BA.1.1	Europe	Belik et al	04_BA_2	OM843139_Bahrain_2022	Base	No Prediction	No Prediction
OQ788202_Mali_2022	OQ788202	Mali	2022-02-24	2022	21K	BA.1	Africa	Schilling et al	04_BA_2	OM843139_Bahrain_2022	Base	No Prediction	No Prediction
ON333493_USA_2022	ON333493	USA	2022-02-24	2022	21K	BA.1.1	North America	Sheth et al	04_BA_2	OM843139_Bahrain_2022	Base	No Prediction	No Prediction
OP678015_China_2022	OP678015	China	2022-02-25	2022	21L	BA.2.3	Asia	Bao et al	04_BA_2	OM843139_Bahrain_2022	Base	No Prediction	No Prediction
OQ586652_China_2022	OQ586652	China	2022-04-05	2022	21L	BA.2.2.1	Asia	Yang et al	04_BA_2	OM843139_Bahrain_2022	Base	No Prediction	No Prediction
OQ586661_China_2022	OQ586661	China	2022-04-06	2022	21L	BA.2.2.1	Asia	Yang et al	04_BA_2	OM843139_Bahrain_2022	Base	No Prediction	No Prediction
ON965455_China_2022	ON965455	China	2022-04-09	2022	21L	BA.2.2.1	Asia	Ding et al	04_BA_2	OM843139_Bahrain_2022	Base	No Prediction	No Prediction
ON453495_USA_2022	ON453495	USA	2022-04-24	2022	21L	BA.2	North America	Howard et al	04_BA_2	OM843139_Bahrain_2022	Base	No Prediction	No Prediction
OP603963_Japan_2022	OP603963	Japan	2022-04-29	2022	22B	BE.1	Asia	Uraki et al	04_BA_2	OM843139_Bahrain_2022	Base	No Prediction	No Prediction
OQ852510_India_2022	OQ852510	India	2022-05-04	2022	22A	BA.4	Asia	Raju et al	04_BA_2	OM843139_Bahrain_2022	Base	No Prediction	No Prediction
OP060409_Brazil_2022	OP060409	Brazil	2022-05-09	2022	21L	BA.2	South America	Nascimento et al	04_BA_2	OM843139_Bahrain_2022	Base	No Prediction	No Prediction
OP508806_Djibouti_2022	OP508806	Djibouti	2022-05-09	2022	21L	BA.2.3	Africa	Chitty et al	04_BA_2	OM843139_Bahrain_2022	Base	No Prediction	No Prediction
ON690562_USA_2022	ON690562	USA	2022-05-13	2022	22C	BA.2.12.1	North America	Howard et al	04_BA_2	OM843139_Bahrain_2022	Base	No Prediction	No Prediction
OX202501_Denmark_2022	OX202501	Denmark	2022-05-14	2022	21L	BA.2	Europe	Danish Covid-19 Genome et al	04_BA_2	OM843139_Bahrain_2022	Base	No Prediction	No Prediction
OP913388_Uzbekistan_2022	OP913388	Uzbekistan	2022-05-26	2022	21K	BA.1.1	Asia	Dalimova et al	04_BA_2	OM843139_Bahrain_2022	Base	No Prediction	No Prediction
ON719670_USA_2022	ON719670	USA	2022-05-29	2022	22A	BA.4.1	North America	Howard et al	04_BA_2	OM843139_Bahrain_2022	Base	No Prediction	No Prediction
OP678014_China_2022	OP678014	China	2022-05-31	2022	22C	BA.2.12.1	Asia	Bao et al	04_BA_2	OM843139_Bahrain_2022	Base	No Prediction	No Prediction
ON836598_USA_2022	ON836598	USA	2022-06-10	2022	22A	BA.4.1.1	North America	Howard et al	04_BA_2	OM843139_Bahrain_2022	Base	No Prediction	No Prediction
OP303172_Colombia_2022	OP303172	Colombia	2022-06-24	2022	22B	BA.5.6	South America	Murillo et al	04_BA_2	OM843139_Bahrain_2022	Base	No Prediction	No Prediction
OP678017_China_2022	OP678017	China	2022-07-01	2022	22A	BA.4	Asia	Bao et al	04_BA_2	OM843139_Bahrain_2022	Base	No Prediction	No Prediction
OQ394662_USA_2022	OQ394662	USA	2022-07-03	2022	22B	BA.5	North America	Denvir et al	04_BA_2	OM843139_Bahrain_2022	Base	No Prediction	No Prediction
OP001977_Bahrain_2022	OP001977	Bahrain	2022-07-12	2022	22B	BA.5.2	Asia	Marhoon et al	04_BA_2	OM843139_Bahrain_2022	Base	No Prediction	No Prediction
OR357653_India_2022	OR357653	India	2022-07-20	2022	22D	BA.2.75	Asia	Jogi et al	04_BA_2	OM843139_Bahrain_2022	Base	No Prediction	No Prediction
OP114467_Bahrain_2022	OP114467	Bahrain	2022-07-20	2022	22B	BA.5.2	Asia	Marhoon et al	04_BA_2	OM843139_Bahrain_2022	Base	No Prediction	No Prediction
OP883623_Seychelles_2022	OP883623	Seychelles	2022-07-22	2022	22B	BA.5.2	Africa	Githinji et al	04_BA_2	OM843139_Bahrain_2022	Base	No Prediction	No Prediction
OQ852542_India_2022	OQ852542	India	2022-07-27	2022	22B	BA.5.2.1	Asia	Raju et al	04_BA_2	OM843139_Bahrain_2022	Base	No Prediction	No Prediction
OQ954684_Russia_2022	OQ954684	Russia	2022-08-18	2022	22B	BA.5.2	Europe	Persiyanova et al	04_BA_2	OM843139_Bahrain_2022	Base	No Prediction	No Prediction
OP295523_Bahrain_2022	OP295523	Bahrain	2022-08-21	2022	22B	BA.5.2	Asia	Alwasti et al	04_BA_2	OM843139_Bahrain_2022	Base	No Prediction	No Prediction
OP550260_Pakistan_2022	OP550260	Pakistan	2022-08-29	2022	22B	BA.5.2	Asia	Khan et al	04_BA_2	OM843139_Bahrain_2022	Base	No Prediction	No Prediction
OQ423388_France_2022	OQ423388	France	2022-09-09	2022	22B	BA.5.1.8	Europe	Fourati et al	04_BA_2	OM843139_Bahrain_2022	Base	No Prediction	No Prediction
OQ411064_Finland_2022	OQ411064	Finland	2022-09-26	2022	22E	BQ.1.1	Europe	Skon et al	04_BA_2	OM843139_Bahrain_2022	Base	No Prediction	No Prediction
OQ852593_India_2022	OQ852593	India	2022-10-11	2022	22D	BM.4.1.1	Asia	Raju et al	04_BA_2	OM843139_Bahrain_2022	Base	Dominant	Dominant
OQ924262_Djibouti_2022	OQ924262	Djibouti	2022-10-11	2022	22B	BA.5.2.13	Africa	Rawat et al	04_BA_2	OM843139_Bahrain_2022	Base	Extinct	Extinct
OP727475_Bahrain_2022	OP727475	Bahrain	2022-10-16	2022	22D	BA.2.75.2	Asia	Marhoon et al	04_BA_2	OM843139_Bahrain_2022	Base	Dominant	Dominant
OP804249_China_2022	OP804249	China	2022-10-25	2022	22B	BF.26	Asia	Geng et al	04_BA_2	OM843139_Bahrain_2022	Base	Extinct	Extinct
OP848434_USA_2022	OP848434	USA	2022-11-02	2022	22E	BQ.1	North America	Howard et al	04_BA_2	OM843139_Bahrain_2022	Base	Extinct	Extinct
OP804248_China_2022	OP804248	China	2022-11-03	2022	22E	BQ.1.1	Asia	Geng et al	04_BA_2	OM843139_Bahrain_2022	Base	Extinct	Extinct
OX403721_Slovakia_2022	OX403721	Slovakia	2022-11-10	2022	22B	BA.5.2.60	Europe	?	04_BA_2	OM843139_Bahrain_2022	Base	Extinct	Extinct
OX384128_Switzerland_2022	OX384128	Switzerland	2022-11-20	2022	22B	BF.7	Europe	?	04_BA_2	OM843139_Bahrain_2022	Base	Extinct	Extinct
OQ869058_USA_2022	OQ869058	USA	2022-11-27	2022	22E	BQ.1	North America	Marques et al	04_BA_2	OM843139_Bahrain_2022	Base	Extinct	Extinct
OX384528_China_2022	OX384528	China	2022-11-27	2022	22E	BQ.1.1	Asia	?	04_BA_2	OM843139_Bahrain_2022	Base	Extinct	Extinct
OQ852601_India_2022	OQ852601	India	2022-12-02	2022	22F	XBB.2	Asia	Raju et al	04_BA_2	OM843139_Bahrain_2022	Base	Dominant	Dominant
OQ170905_China_2022	OQ170905	China	2022-12-05	2022	22B	BF.7.14	Asia	Song et al	04_BA_2	OM843139_Bahrain_2022	Base	Extinct	Extinct
OX392906_United_Kingdom_2022	OX392906	United Kingdom	2022-12-07	2022	22E	BQ.1.1	Europe	Fraser et al	04_BA_2	OM843139_Bahrain_2022	Base	Extinct	Extinct
OQ048283_China_2022	OQ048283	China	2022-12-09	2022	22E	EF.1.1	Asia	Geng et al	04_BA_2	OM843139_Bahrain_2022	Base	Extinct	Extinct
OQ165620_USA_2022	OQ165620	USA	2022-12-15	2022	22E	BQ.1.1.51	North America	Howard et al	04_BA_2	OM843139_Bahrain_2022	Base	Extinct	Extinct
OR414521_Laos_2022	OR414521	Laos	2022-12-16	2022	BN.1	BN.1.3.6	Asia	Souksavanh et al	04_BA_2	OM843139_Bahrain_2022	Base	Dominant	Dominant
BS006960_Japan_2023	BS006960	Japan	2023-01-04	2023	22B	BA.5.2.1	Asia	Nagaoka et al	05_XBB_1_5	OR356201_Russia_2023	Base	No Prediction	No Prediction
OQ421363_USA_2023	OQ421363	USA	2023-01-05	2023	BN.1	BN.1.5	North America	Sheth et al	05_XBB_1_5	OR356201_Russia_2023	Base	No Prediction	No Prediction
OR414532_Laos_2023	OR414532	Laos	2023-01-09	2023	BN.1	BN.1.2	Asia	Souksavanh et al	05_XBB_1_5	OR356201_Russia_2023	Base	No Prediction	No Prediction
OQ285399_USA_2023	OQ285399	USA	2023-01-09	2023	22E	BQ.1.1.13	North America	Howard et al	05_XBB_1_5	OR356201_Russia_2023	Base	No Prediction	No Prediction
OX858467_United_Kingdom_2023	OX858467	United Kingdom	2023-01-09	2023	22E	BQ.1.1	Europe	?	05_XBB_1_5	OR356201_Russia_2023	Base	No Prediction	No Prediction
OQ381455_USA_2023	OQ381455	USA	2023-01-16	2023	22E	EE.2	North America	Howard et al	05_XBB_1_5	OR356201_Russia_2023	Base	No Prediction	No Prediction
BS007168_Japan_2023	BS007168	Japan	2023-01-19	2023	22B	BA.5.2.6	Asia	Nagaoka et al	05_XBB_1_5	OR356201_Russia_2023	Base	No Prediction	No Prediction
BS007240_Japan_2023	BS007240	Japan	2023-01-30	2023	BN.1	BN.1.3.2	Asia	Nagaoka et al	05_XBB_1_5	OR356201_Russia_2023	Base	No Prediction	No Prediction
OQ553652_China_2023	OQ553652	China	2023-02-05	2023	BN.1	BN.1.3	Asia	Geng et al	05_XBB_1_5	OR356201_Russia_2023	Base	No Prediction	No Prediction
OQ954552_Vietnam_2023	OQ954552	Vietnam	2023-02-26	2023	BN.1	FR.2	Asia	Nguyen et al	05_XBB_1_5	OR356201_Russia_2023	Base	No Prediction	No Prediction
OR177875_Russia_2023	OR177875	Russia	2023-03-02	2023	23A	XBB.1.14	Europe	Persiyanova et al	05_XBB_1_5	OR356201_Russia_2023	Base	No Prediction	No Prediction
OR074497_Qatar_2023	OR074497	Qatar	2023-03-08	2023	23A	XBB.1.5.65	Asia	Fries et al	05_XBB_1_5	OR356201_Russia_2023	Base	No Prediction	No Prediction
OQ847658_Brazil_2023	OQ847658	Brazil	2023-03-19	2023	23A	XBB.1.5.86	South America	Nascimento et al	05_XBB_1_5	OR356201_Russia_2023	Base	No Prediction	No Prediction
OQ978950_China_2023	OQ978950	China	2023-04-30	2023	22B	BF.7.14	Asia	Liu et al	05_XBB_1_5	OR356201_Russia_2023	Base	No Prediction	No Prediction
OR141733_China_2023	OR141733	China	2023-05-06	2023	FE.1	FE.1.1	Asia	Li et al	05_XBB_1_5	OR356201_Russia_2023	Base	No Prediction	No Prediction
OR415190_Laos_2023	OR415190	Laos	2023-05-29	2023	XBB.1.42	EG.2	Asia	Vongsouvath et al	05_XBB_1_5	OR356201_Russia_2023	Base	No Prediction	No Prediction
OR356201_Russia_2023	OR356201	Russia	2023-06-02	2023	23A	XBB.1.5	Europe	Belik et al	05_XBB_1_5	OR356201_Russia_2023	Base	No Prediction	No Prediction
OR447493_Thailand_2023	OR447493	Thailand	2023-06-06	2023	23A	XBB.1.5	Asia	Schilling et al	05_XBB_1_5	OR356201_Russia_2023	Base	No Prediction	No Prediction
OR342946_USA_2023	OR342946	USA	2023-07-04	2023	23B	FU.1	North America	Howard et al	05_XBB_1_5	OR356201_Russia_2023	Base	No Prediction	No Prediction
BS007430_Japan_2023	BS007430	Japan	2023-07-15	2023	XBB.1.9.1	XBB.1.9.1	Asia	Terai et al	05_XBB_1_5	OR356201_Russia_2023	Base	No Prediction	No Prediction
BS007429_Japan_2023	BS007429	Japan	2023-07-15	2023	XBB.1.9.1	XBB.1.9.1	Asia	Terai et al	05_XBB_1_5	OR356201_Russia_2023	Base	No Prediction	No Prediction
OY726649_Switzerland_2023	OY726649	Switzerland	2023-07-15	2023	22E	BQ.1.1	Europe	?	05_XBB_1_5	OR356201_Russia_2023	Base	No Prediction	No Prediction
OR366703_USA_2023	OR366703	USA	2023-07-16	2023	23F	EG.5.2	North America	Howard et al	05_XBB_1_5	OR356201_Russia_2023	Base	No Prediction	No Prediction
OR395494_USA_2023	OR395494	USA	2023-07-17	2023	23A	XBB.1.5	North America	Karolewicz et al	05_XBB_1_5	OR356201_Russia_2023	Base	No Prediction	No Prediction
OR388002_USA_2023	OR388002	USA	2023-07-17	2023	FL.1.5.1	FL.1.5.1	North America	Howard et al	05_XBB_1_5	OR356201_Russia_2023	Base	No Prediction	No Prediction
OY719416_United_Kingdom_2023	OY719416	United Kingdom	2023-07-18	2023	XBB.1.42	EG.1.6	Europe	?	05_XBB_1_5	OR356201_Russia_2023	Base	No Prediction	No Prediction
OY725037_United_Kingdom_2023	OY725037	United Kingdom	2023-07-18	2023	FE.1	FE.1	Europe	?	05_XBB_1_5	OR356201_Russia_2023	Base	No Prediction	No Prediction
OR399418_USA_2023	OR399418	USA	2023-07-19	2023	23A	XBB.1.5.72	North America	Howard et al	05_XBB_1_5	OR356201_Russia_2023	Base	No Prediction	No Prediction
BS007431_Japan_2023	BS007431	Japan	2023-07-19	2023	23E	XBB.2.3	Asia	Terai et al	05_XBB_1_5	OR356201_Russia_2023	Base	No Prediction	No Prediction
OR419260_USA_2023	OR419260	USA	2023-07-19	2023	23E	HG.1	North America	Howard et al	05_XBB_1_5	OR356201_Russia_2023	Base	No Prediction	No Prediction
OR830442_Laos_2023	OR830442	Laos	2023-07-19	2023	FE.1	FE.1.1	Asia	Vongsouvath et al	05_XBB_1_5	OR356201_Russia_2023	Base	No Prediction	No Prediction
OR598590_Thailand_2023	OR598590	Thailand	2023-07-21	2023	23E	XBB.2.3.11	Asia	Schilling et al	05_XBB_1_5	OR356201_Russia_2023	Base	No Prediction	No Prediction
BS007433_Japan_2023	BS007433	Japan	2023-07-21	2023	XBB.1.42	EG.1.6	Asia	Terai et al	05_XBB_1_5	OR356201_Russia_2023	Base	No Prediction	No Prediction
OY743003_Switzerland_2023	OY743003	Switzerland	2023-07-22	2023	FE.1	FE.1.2	Europe	?	05_XBB_1_5	OR356201_Russia_2023	Base	No Prediction	No Prediction
OR366830_USA_2023	OR366830	USA	2023-07-24	2023	23G	GK.3.1	North America	Howard et al	05_XBB_1_5	OR356201_Russia_2023	Base	No Prediction	No Prediction
OR452662_USA_2023	OR452662	USA	2023-07-24	2023	23B	FU.1.1.1	North America	Sheth et al	05_XBB_1_5	OR356201_Russia_2023	Base	No Prediction	No Prediction
BS007451_Japan_2023	BS007451	Japan	2023-07-24	2023	22B	BA.5.2.34	Asia	Terai et al	05_XBB_1_5	OR356201_Russia_2023	Base	No Prediction	No Prediction
OR388824_USA_2023	OR388824	USA	2023-07-25	2023	23E	XBB.2.3.19	North America	Howard et al	05_XBB_1_5	OR356201_Russia_2023	Base	No Prediction	No Prediction
OY725310_United_Kingdom_2023	OY725310	United Kingdom	2023-07-25	2023	XBB.1.22.1	FY.1.2	Europe	?	05_XBB_1_5	OR356201_Russia_2023	Base	No Prediction	No Prediction
OR440150_USA_2023	OR440150	USA	2023-07-26	2023	23B	GY.5	North America	Howard et al	05_XBB_1_5	OR356201_Russia_2023	Base	No Prediction	No Prediction
PP031979_Vietnam_2023	PP031979	Vietnam	2023-07-28	2023	23B	XBB.1.16	Asia	Nguyen et al	05_XBB_1_5	OR356201_Russia_2023	Base	No Prediction	No Prediction
OR419410_USA_2023	OR419410	USA	2023-07-28	2023	23E	JS.1	North America	Howard et al	05_XBB_1_5	OR356201_Russia_2023	Base	No Prediction	No Prediction
OY726603_Switzerland_2023	OY726603	Switzerland	2023-07-28	2023	23F	EG.5.1	Europe	?	05_XBB_1_5	OR356201_Russia_2023	Base	No Prediction	No Prediction
BS007561_Japan_2023	BS007561	Japan	2023-07-31	2023	23B	XBB.1.16	Asia	Hikida et al	05_XBB_1_5	OR356201_Russia_2023	Base	No Prediction	No Prediction
OY788415_Denmark_2023	OY788415	Denmark	2023-07-31	2023	23F	EG.5.1	Europe	Danish Covid-19 Genome et al	05_XBB_1_5	OR356201_Russia_2023	Base	No Prediction	No Prediction
PP031982_Vietnam_2023	PP031982	Vietnam	2023-08-01	2023	23A	XBB.1.5	Asia	Nguyen et al	05_XBB_1_5	OR356201_Russia_2023	Base	No Prediction	No Prediction
OR439616_USA_2023	OR439616	USA	2023-08-02	2023	23A	XBB.1.5.49	North America	Howard et al	05_XBB_1_5	OR356201_Russia_2023	Base	No Prediction	No Prediction
BS007497_Japan_2023	BS007497	Japan	2023-08-02	2023	23B	GY.8	Asia	Terai et al	05_XBB_1_5	OR356201_Russia_2023	Base	No Prediction	No Prediction
PP031983_Vietnam_2023	PP031983	Vietnam	2023-08-02	2023	23B	GY.5	Asia	Nguyen et al	05_XBB_1_5	OR356201_Russia_2023	Base	No Prediction	No Prediction
BS007511_Japan_2023	BS007511	Japan	2023-08-04	2023	XBB.1.9.1	XBB.1.9.1	Asia	Terai et al	05_XBB_1_5	OR356201_Russia_2023	Base	No Prediction	No Prediction
BS007512_Japan_2023	BS007512	Japan	2023-08-04	2023	23F	EG.5.1	Asia	Terai et al	05_XBB_1_5	OR356201_Russia_2023	Base	No Prediction	No Prediction
BS007513_Japan_2023	BS007513	Japan	2023-08-05	2023	BN.1	BN.1.2.7	Asia	Terai et al	05_XBB_1_5	OR356201_Russia_2023	Base	No Prediction	No Prediction
BS007500_Japan_2023	BS007500	Japan	2023-08-06	2023	23A	XBB.1.5	Asia	Terai et al	05_XBB_1_5	OR356201_Russia_2023	Base	No Prediction	No Prediction
BS007514_Japan_2023	BS007514	Japan	2023-08-07	2023	BN.1	BN.1.2.7	Asia	Terai et al	05_XBB_1_5	OR356201_Russia_2023	Base	No Prediction	No Prediction
OR830413_Laos_2023	OR830413	Laos	2023-08-09	2023	23B	XBB.1.16	Asia	Souksavanh et al	05_XBB_1_5	OR356201_Russia_2023	Base	No Prediction	No Prediction
OR495306_USA_2023	OR495306	USA	2023-08-09	2023	23F	EG.5.1	North America	Howard et al	05_XBB_1_5	OR356201_Russia_2023	Base	No Prediction	No Prediction
OR598597_Thailand_2023	OR598597	Thailand	2023-08-11	2023	23A	XBB.1.5.47	Asia	Schilling et al	05_XBB_1_5	OR356201_Russia_2023	Base	No Prediction	No Prediction
OY727328_United_Kingdom_2023	OY727328	United Kingdom	2023-08-11	2023	23H	HK.11	Europe	?	05_XBB_1_5	OR356201_Russia_2023	Base	No Prediction	No Prediction
BS007570_Japan_2023	BS007570	Japan	2023-08-13	2023	DV.7.1	DV.7.1	Asia	Hikida et al	05_XBB_1_5	OR356201_Russia_2023	Base	No Prediction	No Prediction
OY737549_Slovakia_2023	OY737549	Slovakia	2023-08-16	2023	23B	XBB.1.16.11	Europe	?	05_XBB_1_5	OR356201_Russia_2023	Base	No Prediction	No Prediction
BS007547_Japan_2023	BS007547	Japan	2023-08-16	2023	23G	GK.1.1	Asia	Terai et al	05_XBB_1_5	OR356201_Russia_2023	Base	No Prediction	No Prediction
OR522863_USA_2023	OR522863	USA	2023-08-18	2023	FE.1	FE.1	North America	Howard et al	05_XBB_1_5	OR356201_Russia_2023	Base	No Prediction	No Prediction
OR577110_USA_2023	OR577110	USA	2023-08-19	2023	FE.1	FE.1.1.1	North America	Finkielstein et al	05_XBB_1_5	OR356201_Russia_2023	Base	No Prediction	No Prediction
BS007609_Japan_2023	BS007609	Japan	2023-08-20	2023	XBB.1.9.1	FL.10.1	Asia	Terai et al	05_XBB_1_5	OR356201_Russia_2023	Base	No Prediction	No Prediction
OR577106_USA_2023	OR577106	USA	2023-08-20	2023	FL.1.5.1	FL.1.5.1	North America	Finkielstein et al	05_XBB_1_5	OR356201_Russia_2023	Base	No Prediction	No Prediction
OR775495_Thailand_2023	OR775495	Thailand	2023-08-21	2023	XBB.1.9.1	FL.4	Asia	Schilling et al	05_XBB_1_5	OR356201_Russia_2023	Base	No Prediction	No Prediction
OY737551_Slovakia_2023	OY737551	Slovakia	2023-08-24	2023	23E	XBB.2.3.20	Europe	?	05_XBB_1_5	OR356201_Russia_2023	Base	No Prediction	No Prediction
OR577052_USA_2023	OR577052	USA	2023-08-26	2023	23G	GK.2	North America	Finkielstein et al	05_XBB_1_5	OR356201_Russia_2023	Base	No Prediction	No Prediction
OY736229_United_Kingdom_2023	OY736229	United Kingdom	2023-08-27	2023	23H	HK.6	Europe	?	05_XBB_1_5	OR356201_Russia_2023	Base	No Prediction	No Prediction
BS007648_Japan_2023	BS007648	Japan	2023-08-28	2023	23A	XBB.1.5.5	Asia	Terai et al	05_XBB_1_5	OR356201_Russia_2023	Base	No Prediction	No Prediction
BS007637_Japan_2023	BS007637	Japan	2023-08-30	2023	23A	XBB.1.5	Asia	Terai et al	05_XBB_1_5	OR356201_Russia_2023	Base	No Prediction	No Prediction
OR830416_Laos_2023	OR830416	Laos	2023-08-30	2023	XBB.1.9.1	FL.15	Asia	Vongsouvath et al	05_XBB_1_5	OR356201_Russia_2023	Base	No Prediction	No Prediction
PP032007_Vietnam_2023	PP032007	Vietnam	2023-08-30	2023	XBB.1.9.1	FL.15	Asia	Nguyen et al	05_XBB_1_5	OR356201_Russia_2023	Base	No Prediction	No Prediction
BS007651_Japan_2023	BS007651	Japan	2023-08-30	2023	23B	HF.1	Asia	Terai et al	05_XBB_1_5	OR356201_Russia_2023	Base	No Prediction	No Prediction
BS007639_Japan_2023	BS007639	Japan	2023-08-30	2023	22B	BF.7.15	Asia	Terai et al	05_XBB_1_5	OR356201_Russia_2023	Base	No Prediction	No Prediction
BS007654_Japan_2023	BS007654	Japan	2023-08-31	2023	23B	HF.1	Asia	Terai et al	05_XBB_1_5	OR356201_Russia_2023	Base	No Prediction	No Prediction
OR577080_USA_2023	OR577080	USA	2023-09-02	2023	23A	XBB.1.5.72	North America	Finkielstein et al	05_XBB_1_5	OR356201_Russia_2023	Base	No Prediction	No Prediction
BS007581_Japan_2023	BS007581	Japan	2023-09-06	2023	23E	GE.1	Asia	Hikida et al	05_XBB_1_5	OR356201_Russia_2023	Base	No Prediction	No Prediction
OR830422_Laos_2023	OR830422	Laos	2023-09-06	2023	23B	GY.5	Asia	Vongsouvath et al	05_XBB_1_5	OR356201_Russia_2023	Base	No Prediction	No Prediction
OR598458_USA_2023	OR598458	USA	2023-09-07	2023	23A	XBB.1.5	North America	Howard et al	05_XBB_1_5	OR356201_Russia_2023	Base	No Prediction	No Prediction
PP032014_Vietnam_2023	PP032014	Vietnam	2023-09-07	2023	23A	FP.4	Asia	Nguyen et al	05_XBB_1_5	OR356201_Russia_2023	Base	No Prediction	No Prediction
OR569554_USA_2023	OR569554	USA	2023-09-08	2023	23A	XBB.1.5.104	North America	Howard et al	05_XBB_1_5	OR356201_Russia_2023	Base	No Prediction	No Prediction
OR775478_Thailand_2023	OR775478	Thailand	2023-09-08	2023	23E	GE.1.4	Asia	Schilling et al	05_XBB_1_5	OR356201_Russia_2023	Base	No Prediction	No Prediction
OR603198_USA_2023	OR603198	USA	2023-09-08	2023	23H	HK.3	North America	Howard et al	05_XBB_1_5	OR356201_Russia_2023	Base	No Prediction	No Prediction
PP029486_Bahrain_2023	PP029486	Bahrain	2023-09-09	2023	23A	GW.5.1	Asia	Alwasti et al	05_XBB_1_5	OR356201_Russia_2023	Base	No Prediction	No Prediction
OR616825_USA_2023	OR616825	USA	2023-09-11	2023	23E	GE.1	North America	Howard et al	05_XBB_1_5	OR356201_Russia_2023	Base	No Prediction	No Prediction
BS007699_Japan_2023	BS007699	Japan	2023-09-11	2023	23G	GK.2	Asia	Terai et al	05_XBB_1_5	OR356201_Russia_2023	Base	No Prediction	No Prediction
OR883887_Russia_2023	OR883887	Russia	2023-09-12	2023	23D	EG.1.6	Europe	Shchelkanov et al	05_XBB_1_5	OR356201_Russia_2023	Base	No Prediction	No Prediction
BS007705_Japan_2023	BS007705	Japan	2023-09-12	2023	23H	HK.3	Asia	Terai et al	05_XBB_1_5	OR356201_Russia_2023	Base	No Prediction	No Prediction
OR624697_USA_2023	OR624697	USA	2023-09-15	2023	23B	XBB.1.16	North America	Howard et al	05_XBB_1_5	OR356201_Russia_2023	Base	No Prediction	No Prediction
OR775486_Thailand_2023	OR775486	Thailand	2023-09-16	2023	23F	EG.5.1.17	Asia	Schilling et al	05_XBB_1_5	OR356201_Russia_2023	Base	No Prediction	No Prediction
OR775492_Thailand_2023	OR775492	Thailand	2023-09-19	2023	23H	HK.3	Asia	Schilling et al	05_XBB_1_5	OR356201_Russia_2023	Base	No Prediction	No Prediction
OR678960_USA_2023	OR678960	USA	2023-09-20	2023	DV.7.1	DV.7.1.2	North America	Karolewicz et al	05_XBB_1_5	OR356201_Russia_2023	Base	No Prediction	No Prediction
OR775488_Thailand_2023	OR775488	Thailand	2023-09-21	2023	23F	JJ.1	Asia	Schilling et al	05_XBB_1_5	OR356201_Russia_2023	Base	No Prediction	No Prediction
OY743926_United_Kingdom_2023	OY743926	United Kingdom	2023-09-26	2023	FL.1.5.1	FL.1.5.1	Europe	?	05_XBB_1_5	OR356201_Russia_2023	Base	No Prediction	No Prediction
BS007729_Japan_2023	BS007729	Japan	2023-09-27	2023	XBB.1.22.1	FY.8	Asia	Terai et al	05_XBB_1_5	OR356201_Russia_2023	Base	No Prediction	No Prediction
OR775490_Thailand_2023	OR775490	Thailand	2023-09-28	2023	DV.7.1	DV.7.1.4	Asia	Schilling et al	05_XBB_1_5	OR356201_Russia_2023	Base	No Prediction	No Prediction
BS007732_Japan_2023	BS007732	Japan	2023-09-29	2023	23A	FP.4	Asia	Terai et al	05_XBB_1_5	OR356201_Russia_2023	Base	No Prediction	No Prediction
OY779277_Denmark_2023	OY779277	Denmark	2023-10-02	2023	XBB.1.41	XBB.1.41.1	Europe	Danish Covid-19 Genome et al	05_XBB_1_5	OR356201_Russia_2023	Base	Extinct	Extinct
PP038035_USA_2023	PP038035	USA	2023-10-03	2023	23F	EG.5.1.16	North America	Sheth et al	05_XBB_1_5	OR356201_Russia_2023	Base	Extinct	Extinct
OR945172_Thailand_2023	OR945172	Thailand	2023-10-03	2023	23H	HK.8.1	Asia	Schilling et al	05_XBB_1_5	OR356201_Russia_2023	Base	Extinct	Extinct
PP024286_Thailand_2023	PP024286	Thailand	2023-10-06	2023	23H	HK.3.2	Asia	Schilling et al	05_XBB_1_5	OR356201_Russia_2023	Base	Extinct	Extinct
PP029711_Bahrain_2023	PP029711	Bahrain	2023-10-10	2023	23I	BA.2.86	Asia	Alwasti et al	05_XBB_1_5	OR356201_Russia_2023	Base	Dominant	Dominant
PP029662_Bahrain_2023	PP029662	Bahrain	2023-10-10	2023	23H	HK.3	Asia	Alwasti et al	05_XBB_1_5	OR356201_Russia_2023	Base	Extinct	Extinct
OR945176_Thailand_2023	OR945176	Thailand	2023-10-11	2023	23B	XBB.1.16	Asia	Schilling et al	05_XBB_1_5	OR356201_Russia_2023	Base	Extinct	Extinct
OR813339_USA_2023	OR813339	USA	2023-10-11	2023	23H	HK.3.2.2	North America	Howard et al	05_XBB_1_5	OR356201_Russia_2023	Base	Extinct	Extinct
OY777792_Denmark_2023	OY777792	Denmark	2023-10-16	2023	23I	BA.2.86.1	Europe	Danish Covid-19 Genome et al	05_XBB_1_5	OR356201_Russia_2023	Base	Dominant	Dominant
OY986634_Slovakia_2023	OY986634	Slovakia	2023-10-16	2023	23H	HK.8	Europe	?	05_XBB_1_5	OR356201_Russia_2023	Base	Extinct	Extinct
PP003401_USA_2023	PP003401	USA	2023-10-18	2023	23B	GY.1.1	North America	Martin et al	05_XBB_1_5	OR356201_Russia_2023	Base	Extinct	Extinct
OR945184_Thailand_2023	OR945184	Thailand	2023-10-19	2023	23E	JY.1.1	Asia	Schilling et al	05_XBB_1_5	OR356201_Russia_2023	Base	Extinct	Extinct
OR826393_Russia_2023	OR826393	Russia	2023-10-19	2023	23E	XBB.2.3	Europe	Krasnov et al	05_XBB_1_5	OR356201_Russia_2023	Base	Extinct	Extinct
OR963458_USA_2023	OR963458	USA	2023-10-21	2023	23E	GS.1	North America	Parrott et al	05_XBB_1_5	OR356201_Russia_2023	Base	Extinct	Extinct
OY777427_Denmark_2023	OY777427	Denmark	2023-10-30	2023	DV.7.1	DV.7.1.3	Europe	Danish Covid-19 Genome et al	05_XBB_1_5	OR356201_Russia_2023	Base	Extinct	Extinct
PP024294_Thailand_2023	PP024294	Thailand	2023-10-31	2023	23F	EG.5.1.8	Asia	Schilling et al	05_XBB_1_5	OR356201_Russia_2023	Base	Extinct	Extinct
PP024292_Thailand_2023	PP024292	Thailand	2023-10-31	2023	23H	HK.3.2	Asia	Schilling et al	05_XBB_1_5	OR356201_Russia_2023	Base	Extinct	Extinct
PP024293_Thailand_2023	PP024293	Thailand	2023-10-31	2023	FL.1.5.1	HN.5	Asia	Schilling et al	05_XBB_1_5	OR356201_Russia_2023	Base	Extinct	Extinct
PP024300_Thailand_2023	PP024300	Thailand	2023-11-01	2023	23H	HK.3.2	Asia	Schilling et al	05_XBB_1_5	OR356201_Russia_2023	Base	Extinct	Extinct
OR861962_USA_2023	OR861962	USA	2023-11-01	2023	23H	HK.3.9	North America	Howard et al	05_XBB_1_5	OR356201_Russia_2023	Base	Extinct	Extinct
PP024304_Thailand_2023	PP024304	Thailand	2023-11-03	2023	23H	HK.3.2	Asia	Schilling et al	05_XBB_1_5	OR356201_Russia_2023	Base	Extinct	Extinct
PP024305_Thailand_2023	PP024305	Thailand	2023-11-03	2023	23H	HK.3.2	Asia	Schilling et al	05_XBB_1_5	OR356201_Russia_2023	Base	Extinct	Extinct
PP063122_USA_2023	PP063122	USA	2023-11-04	2023	23H	HK.13	North America	Benoit et al	05_XBB_1_5	OR356201_Russia_2023	Base	Extinct	Extinct
OY986665_Slovakia_2023	OY986665	Slovakia	2023-11-06	2023	23E	GS.4	Europe	?	05_XBB_1_5	OR356201_Russia_2023	Base	Extinct	Extinct
OY784640_Denmark_2023	OY784640	Denmark	2023-11-06	2023	23I	BA.2.86	Europe	Danish Covid-19 Genome et al	05_XBB_1_5	OR356201_Russia_2023	Base	Dominant	Dominant
OY785788_Denmark_2023	OY785788	Denmark	2023-11-06	2023	23I	BA.2.86	Europe	Danish Covid-19 Genome et al	05_XBB_1_5	OR356201_Russia_2023	Base	Dominant	Dominant
PP024310_Thailand_2023	PP024310	Thailand	2023-11-06	2023	23H	HK.3.2	Asia	Schilling et al	05_XBB_1_5	OR356201_Russia_2023	Base	Extinct	Extinct
PP024311_Thailand_2023	PP024311	Thailand	2023-11-06	2023	23H	HK.3.2	Asia	Schilling et al	05_XBB_1_5	OR356201_Russia_2023	Base	Extinct	Extinct
PP024318_Thailand_2023	PP024318	Thailand	2023-11-09	2023	HV.1	HV.1	Asia	Schilling et al	05_XBB_1_5	OR356201_Russia_2023	Base	Extinct	Extinct
PP024322_Thailand_2023	PP024322	Thailand	2023-11-11	2023	23H	HK.3.2	Asia	Schilling et al	05_XBB_1_5	OR356201_Russia_2023	Base	Extinct	Extinct
OY948938_Switzerland_2023	OY948938	Switzerland	2023-11-11	2023	JD.1	JD.1.1	Europe	?	05_XBB_1_5	OR356201_Russia_2023	Base	Extinct	Extinct
OY852955_Denmark_2023	OY852955	Denmark	2023-11-13	2023	23I	BA.2.86.1	Europe	Danish Covid-19 Genome et al	05_XBB_1_5	OR356201_Russia_2023	Base	Dominant	Dominant
PP060107_South_Korea_2023	PP060107	South Korea	2023-11-14	2023	23H	HK.3	Asia	Fries et al	05_XBB_1_5	OR356201_Russia_2023	Base	Extinct	Extinct
OY951334_Switzerland_2023	OY951334	Switzerland	2023-11-14	2023	DV.7.1	DV.7.1	Europe	?	05_XBB_1_5	OR356201_Russia_2023	Base	Extinct	Extinct
OY836669_United_Kingdom_2023	OY836669	United Kingdom	2023-11-16	2023	23I	BA.2.86.1	Europe	?	05_XBB_1_5	OR356201_Russia_2023	Base	Dominant	Dominant
OR900349_USA_2023	OR900349	USA	2023-11-20	2023	XBB.1.42	EG.10.1	North America	Karolewicz et al	05_XBB_1_5	OR356201_Russia_2023	Base	Extinct	Extinct
OY853217_Denmark_2023	OY853217	Denmark	2023-11-20	2023	23F	JG.3	Europe	Danish Covid-19 Genome et al	05_XBB_1_5	OR356201_Russia_2023	Base	Extinct	Extinct
PP108455_USA_2023	PP108455	USA	2023-11-25	2023	FL.1.5.1	FL.1.5.1	North America	Green et al	05_XBB_1_5	OR356201_Russia_2023	Base	Extinct	Extinct
OY993592_Denmark_2023	OY993592	Denmark	2023-11-27	2023	23I	BA.2.86.1	Europe	Danish Covid-19 Genome et al	05_XBB_1_5	OR356201_Russia_2023	Base	Dominant	Dominant
OY983979_Denmark_2023	OY983979	Denmark	2023-11-27	2023	23H	HK.6	Europe	Danish Covid-19 Genome et al	05_XBB_1_5	OR356201_Russia_2023	Base	Extinct	Extinct
OR977171_USA_2023	OR977171	USA	2023-11-28	2023	23H	HK.3	North America	Howard et al	05_XBB_1_5	OR356201_Russia_2023	Base	Extinct	Extinct
OR977184_USA_2023	OR977184	USA	2023-11-28	2023	23G	GK.2.1	North America	Howard et al	05_XBB_1_5	OR356201_Russia_2023	Base	Extinct	Extinct
OR921728_USA_2023	OR921728	USA	2023-11-29	2023	JN.1	JN.1	North America	Reeb et al	05_XBB_1_5	OR356201_Russia_2023	Base	Dominant	Dominant
OY971104_United_Kingdom_2023	OY971104	United Kingdom	2023-11-29	2023	23H	HK.6	Europe	?	05_XBB_1_5	OR356201_Russia_2023	Base	Extinct	Extinct
BS007749_Japan_2023	BS007749	Japan	2023-11-30	2023	JN.1	JN.1	Asia	Terai et al	05_XBB_1_5	OR356201_Russia_2023	Base	Dominant	Dominant
BS007751_Japan_2023	BS007751	Japan	2023-12-01	2023	JN.1	JN.1	Asia	Terai et al	05_XBB_1_5	OR356201_Russia_2023	Base	Dominant	Dominant
OR976584_USA_2023	OR976584	USA	2023-12-02	2023	23I	BA.2.86.1	North America	Howard et al	05_XBB_1_5	OR356201_Russia_2023	Base	Dominant	Dominant
PP063171_USA_2023	PP063171	USA	2023-12-03	2023	FL.1.5.1	FL.1.5.1	North America	Benoit et al	05_XBB_1_5	OR356201_Russia_2023	Base	Extinct	Extinct
OY984943_Denmark_2023	OY984943	Denmark	2023-12-04	2023	23I	BA.2.86.1	Europe	Danish Covid-19 Genome et al	05_XBB_1_5	OR356201_Russia_2023	Base	Dominant	Dominant
OY993966_Denmark_2023	OY993966	Denmark	2023-12-04	2023	JN.1	JN.1	Europe	Danish Covid-19 Genome et al	05_XBB_1_5	OR356201_Russia_2023	Base	Dominant	Dominant
BS007750_Japan_2023	BS007750	Japan	2023-12-04	2023	23H	HK.3.3	Asia	Terai et al	05_XBB_1_5	OR356201_Russia_2023	Base	Extinct	Extinct
PP060366_USA_2023	PP060366	USA	2023-12-09	2023	23F	JG.3	North America	Howard et al	05_XBB_1_5	OR356201_Russia_2023	Base	Extinct	Extinct
PP029773_Bahrain_2023	PP029773	Bahrain	2023-12-10	2023	JN.1	JN.1	Asia	Alwasti et al	05_XBB_1_5	OR356201_Russia_2023	Base	Dominant	Dominant
PP029766_Bahrain_2023	PP029766	Bahrain	2023-12-10	2023	JN.1	JN.1	Asia	Alwasti et al	05_XBB_1_5	OR356201_Russia_2023	Base	Dominant	Dominant
PP029770_Bahrain_2023	PP029770	Bahrain	2023-12-10	2023	FL.1.5.1	HN.5	Asia	Alwasti et al	05_XBB_1_5	OR356201_Russia_2023	Base	Extinct	Extinct
PP029738_Bahrain_2023	PP029738	Bahrain	2023-12-10	2023	FL.1.5.1	FL.1.5.1	Asia	Alwasti et al	05_XBB_1_5	OR356201_Russia_2023	Base	Extinct	Extinct
PP029754_Bahrain_2023	PP029754	Bahrain	2023-12-10	2023	23I	JN.3	Asia	Alwasti et al	05_XBB_1_5	OR356201_Russia_2023	Base	Dominant	Extinct
PP029757_Bahrain_2023	PP029757	Bahrain	2023-12-10	2023	23I	JN.3	Asia	Alwasti et al	05_XBB_1_5	OR356201_Russia_2023	Base	Dominant	Extinct
PP029756_Bahrain_2023	PP029756	Bahrain	2023-12-10	2023	23I	JN.3	Asia	Alwasti et al	05_XBB_1_5	OR356201_Russia_2023	Base	Dominant	Extinct
PP065028_USA_2023	PP065028	USA	2023-12-11	2023	23I	BA.2.86.1	North America	Howard et al	05_XBB_1_5	OR356201_Russia_2023	Base	Dominant	Dominant
PP065157_USA_2023	PP065157	USA	2023-12-14	2023	23H	HK.3.10	North America	Howard et al	05_XBB_1_5	OR356201_Russia_2023	Base	Extinct	Extinct
PP091250_USA_2023	PP091250	USA	2023-12-15	2023	JN.1	JN.1	North America	Dragon et al	05_XBB_1_5	OR356201_Russia_2023	Base	Dominant	Dominant
PP081465_USA_2023	PP081465	USA	2023-12-18	2023	FL.1.5.1	FL.1.5.1	North America	Freeman et al	05_XBB_1_5	OR356201_Russia_2023	Base	Extinct	Extinct
PP096109_USA_2023	PP096109	USA	2023-12-20	2023	23I	BA.2.86	North America	Howard et al	05_XBB_1_5	OR356201_Russia_2023	Base	Dominant	Dominant
OY996082_United_Kingdom_2023	OY996082	United Kingdom	2023-12-23	2023	23F	JG.3.2	Europe	?	05_XBB_1_5	OR356201_Russia_2023	Base	Extinct	Extinct
OY996197_United_Kingdom_2023	OY996197	United Kingdom	2023-12-28	2023	JD.1	JD.1.1	Europe	?	05_XBB_1_5	OR356201_Russia_2023	Base	Extinct	Extinct
OY997377_United_Kingdom_2024	OY997377	United Kingdom	2024-01-01	2024	JN.1	JN.1	Europe	?	06_JN1	OR921728_USA_2023	Base	No Prediction	No Prediction
OY996933_United_Kingdom_2024	OY996933	United Kingdom	2024-01-01	2024	JN.1	JN.1	Europe	?	06_JN1	OR921728_USA_2023	Base	No Prediction	No Prediction
PP106989_USA_2024	PP106989	USA	2024-01-02	2024	JN.1	JN.1	North America	Howard et al	06_JN1	OR921728_USA_2023	Base	No Prediction	No Prediction
PP111621_USA_2024	PP111621	USA	2024-01-02	2024	JN.1	JN.1	North America	Reeb et al	06_JN1	OR921728_USA_2023	Base	No Prediction	No Prediction
PP106990_USA_2024	PP106990	USA	2024-01-02	2024	JN.1	JN.1	North America	Howard et al	06_JN1	OR921728_USA_2023	Base	No Prediction	No Prediction
PP106983_USA_2024	PP106983	USA	2024-01-02	2024	JN.1	JN.1	North America	Howard et al	06_JN1	OR921728_USA_2023	Base	No Prediction	No Prediction
OY997152_United_Kingdom_2024	OY997152	United Kingdom	2024-01-03	2024	JN.1	JN.1	Europe	?	06_JN1	OR921728_USA_2023	Base	No Prediction	No Prediction
PP832909_Morocco_2024	PP832909	Morocco	2024-01-04	2024	24A	JN.1.45	Africa	Bouddahab et al	06_JN1	OR921728_USA_2023	Base	No Prediction	No Prediction
PP425375_Vietnam_2024	PP425375	Vietnam	2024-01-06	2024	24A	JN.1.20	Asia	Nguyen et al	06_JN1	OR921728_USA_2023	Base	No Prediction
PP301398_Bangladesh_2024	PP301398	Bangladesh	2024-01-21	2024	24A	JN.1.5	Asia	Khan et al	06_JN1	OR921728_USA_2023	Predict	No Prediction
PP491112_South_Korea_2024	PP491112	South Korea	2024-01-22	2024	23H	HK.3.2	Asia	Fries et al	06_JN1	OR921728_USA_2023	Predict	No Prediction
PP573039_China_2024	PP573039	China	2024-01-22	2024	24A	JN.1.39	Asia	Yang et al	06_JN1	OR921728_USA_2023	Predict	No Prediction
PP573040_China_2024	PP573040	China	2024-01-22	2024	24A	JN.1.55	Asia	Yang et al	06_JN1	OR921728_USA_2023	Predict	No Prediction
PP573041_China_2024	PP573041	China	2024-01-25	2024	24A	JN.1	Asia	Yang et al	06_JN1	OR921728_USA_2023	Predict	No Prediction
PP338351_USA_2024	PP338351	USA	2024-01-29	2024	24A	JN.1.4	North America	Howard et al	06_JN1	OR921728_USA_2023	Predict	No Prediction
PP535442_Laos_2024	PP535442	Laos	2024-01-29	2024	recombinant	XDQ.1	Asia	Vongsouvath et al	06_JN1	OR921728_USA_2023	Predict	No Prediction
PQ351153_China_2024	PQ351153	China	2024-01-30	2024	24A	JN.1	Asia	Zhang et al	06_JN1	OR921728_USA_2023	Predict	No Prediction
BS010607_Japan_2024	BS010607	Japan	2024-02-12	2024	23I	BA.2.86.3	Asia	Terai et al	06_JN1	OR921728_USA_2023	Predict	No Prediction
PP573042_China_2024	PP573042	China	2024-02-18	2024	24A	JN.1.4	Asia	Yang et al	06_JN1	OR921728_USA_2023	Predict	No Prediction
BS010647_Japan_2024	BS010647	Japan	2024-04-03	2024	recombinant	XDQ.1.1	Asia	Terai et al	06_JN1	OR921728_USA_2023	Predict	No Prediction
PP820973_USA_2024	PP820973	USA	2024-04-18	2024	24A	LB.1	North America	Green et al	06_JN1	OR921728_USA_2023	Predict	No Prediction
PP961222_USA_2024	PP961222	USA	2024-04-18	2024	24A	JN.1.7	North America	Sadri et al	06_JN1	OR921728_USA_2023	Predict	No Prediction
PP760252_USA_2024	PP760252	USA	2024-04-18	2024	recombinant	XDP	North America	Garfin et al	06_JN1	OR921728_USA_2023	Predict	No Prediction
OZ080429_United_Kingdom_2024	OZ080429	United Kingdom	2024-04-20	2024	24B	KP.4.1	Europe	?	06_JN1	OR921728_USA_2023	Predict	No Prediction
OZ085851_United_Kingdom_2024	OZ085851	United Kingdom	2024-04-20	2024	24B	KP.2	Europe	?	06_JN1	OR921728_USA_2023	Predict	No Prediction
PQ277003_Laos_2024	PQ277003	Laos	2024-04-22	2024	24A	JN.1	Asia	Vongsouvath et al	06_JN1	OR921728_USA_2023	Predict	No Prediction
OZ075162_Switzerland_2024	OZ075162	Switzerland	2024-04-22	2024	recombinant	XDK.4.1	Europe	?	06_JN1	OR921728_USA_2023	Predict	No Prediction
PP894197_Saudi_Arabia_2024	PP894197	Saudi Arabia	2024-04-23	2024	24A	JN.1.64.1	Asia	Fries et al	06_JN1	OR921728_USA_2023	Predict	No Prediction
PP894198_Saudi_Arabia_2024	PP894198	Saudi Arabia	2024-04-23	2024	24B	KP.2.2	Asia	Fries et al	06_JN1	OR921728_USA_2023	Predict	No Prediction
PP800170_USA_2024	PP800170	USA	2024-04-24	2024	24A	JN.1.9	North America	Sadri et al	06_JN1	OR921728_USA_2023	Predict	No Prediction
PP820952_USA_2024	PP820952	USA	2024-04-24	2024	24B	JN.1.11.1	North America	Green et al	06_JN1	OR921728_USA_2023	Predict	No Prediction
OZ090785_United_Kingdom_2024	OZ090785	United Kingdom	2024-04-24	2024	recombinant	XDK.6	Europe	?	06_JN1	OR921728_USA_2023	Predict	No Prediction
OZ075102_Switzerland_2024	OZ075102	Switzerland	2024-04-25	2024	24A	KS.1	Europe	?	06_JN1	OR921728_USA_2023	Predict	No Prediction
PP996580_USA_2024	PP996580	USA	2024-04-25	2024	recombinant	XDK	North America	Benoit et al	06_JN1	OR921728_USA_2023	Predict	No Prediction
OZ124892_Switzerland_2024	OZ124892	Switzerland	2024-04-26	2024	24A	JN.1	Europe	?	06_JN1	OR921728_USA_2023	Predict	No Prediction
OZ124982_Switzerland_2024	OZ124982	Switzerland	2024-04-27	2024	24A	LF.1	Europe	?	06_JN1	OR921728_USA_2023	Predict	No Prediction
PP820994_USA_2024	PP820994	USA	2024-04-28	2024	24C	KP.3.1	North America	Green et al	06_JN1	OR921728_USA_2023	Predict	No Prediction
PP842461_USA_2024	PP842461	USA	2024-04-28	2024	24D	XDV.1	North America	Smith et al	06_JN1	OR921728_USA_2023	Predict	No Prediction
OZ078024_Denmark_2024	OZ078024	Denmark	2024-04-29	2024	24A	KW.1.1	Europe	Danish Covid-19 Genome et al	06_JN1	OR921728_USA_2023	Predict	No Prediction
PP995198_USA_2024	PP995198	USA	2024-04-29	2024	24A	JN.1.13.1	North America	Parrott et al	06_JN1	OR921728_USA_2023	Predict	No Prediction
PP820986_USA_2024	PP820986	USA	2024-04-29	2024	24B	KP.1.1	North America	Green et al	06_JN1	OR921728_USA_2023	Predict	No Prediction
OZ075167_Switzerland_2024	OZ075167	Switzerland	2024-04-30	2024	24B	KP.2.3	Europe	?	06_JN1	OR921728_USA_2023	Predict	No Prediction
OZ125005_Switzerland_2024	OZ125005	Switzerland	2024-04-30	2024	24B	KP.1.1.1	Europe	?	06_JN1	OR921728_USA_2023	Predict	No Prediction
BS010653_Japan_2024	BS010653	Japan	2024-04-30	2024	24C	KP.3.3	Asia	Terai et al	06_JN1	OR921728_USA_2023	Predict	No Prediction
PQ107728_Thailand_2024	PQ107728	Thailand	2024-05-03	2024	24A	JN.1	Asia	Putcharoen et al	06_JN1	OR921728_USA_2023	Predict	No Prediction
PQ107730_Thailand_2024	PQ107730	Thailand	2024-05-13	2024	24A	JN.1.18.3	Asia	Putcharoen et al	06_JN1	OR921728_USA_2023	Predict	No Prediction
PP894187_USA_2024	PP894187	USA	2024-05-02	2024	24A	JN.1.39	North America	Fries et al	06_JN1	OR921728_USA_2023	Predict	No Prediction
PQ064226_USA_2024	PQ064226	USA	2024-05-30	2024	24A	JN.1.4	North America	Sheth et al	06_JN1	OR921728_USA_2023	Predict	No Prediction
PQ107738_Thailand_2024	PQ107738	Thailand	2024-05-16	2024	24A	JN.1.55.1	Asia	Putcharoen et al	06_JN1	OR921728_USA_2023	Predict	No Prediction
OZ075159_Switzerland_2024	OZ075159	Switzerland	2024-05-11	2024	24B	KP.2.3	Europe	?	06_JN1	OR921728_USA_2023	Predict	No Prediction
OZ091808_United_Kingdom_2024	OZ091808	United Kingdom	2024-05-29	2024	24C	KP.3	Europe	?	06_JN1	OR921728_USA_2023	Predict	No Prediction
OZ078014_Denmark_2024	OZ078014	Denmark	2024-05-13	2024	24C	KP.3.1	Europe	Danish Covid-19 Genome et al	06_JN1	OR921728_USA_2023	Predict	No Prediction
OZ077963_Denmark_2024	OZ077963	Denmark	2024-05-20	2024	24E	KP.3.1.1	Europe	Danish Covid-19 Genome et al	06_JN1	OR921728_USA_2023	Predict	No Prediction
OZ077987_Denmark_2024	OZ077987	Denmark	2024-05-13	2024	24C	KP.3.2	Europe	Danish Covid-19 Genome et al	06_JN1	OR921728_USA_2023	Predict	No Prediction
PQ028096_USA_2024	PQ028096	USA	2024-05-24	2024	recombinant	XDD.3	North America	Rothstein et al	06_JN1	OR921728_USA_2023	Predict	No Prediction
OZ124906_Switzerland_2024	OZ124906	Switzerland	2024-05-27	2024	recombinant	XDK.4.1	Europe	?	06_JN1	OR921728_USA_2023	Predict	No Prediction
BS010654_Japan_2024	BS010654	Japan	2024-05-01	2024	recombinant	XDQ.1	Asia	Terai et al	06_JN1	OR921728_USA_2023	Predict	No Prediction
PQ107742_Thailand_2024	PQ107742	Thailand	2024-05-29	2024	24D	XDV.1	Asia	Putcharoen et al	06_JN1	OR921728_USA_2023	Predict	No Prediction
OZ125043_Switzerland_2024	OZ125043	Switzerland	2024-05-16	2024	24D	XDV.1.1	Europe	?	06_JN1	OR921728_USA_2023	Predict	No Prediction
OZ092042_United_Kingdom_2024	OZ092042	United Kingdom	2024-05-06	2024	24D	XDV.1.11	Europe	?	06_JN1	OR921728_USA_2023	Predict	No Prediction
PQ107753_Thailand_2024	PQ107753	Thailand	2024-06-12	2024	24A	JN.1	Asia	Putcharoen et al	06_JN1	OR921728_USA_2023	Predict	No Prediction
PQ107756_Thailand_2024	PQ107756	Thailand	2024-06-17	2024	24B	JN.1.11.1	Asia	Putcharoen et al	06_JN1	OR921728_USA_2023	Predict	No Prediction
OZ121488_Senegal_2024	OZ121488	Senegal	2024-06-24	2024	24A	JN.1.18.5	Africa	Padane et al	06_JN1	OR921728_USA_2023	Predict	No Prediction
PQ028629_USA_2024	PQ028629	USA	2024-06-04	2024	24A	JN.1.4.4	North America	Rothstein et al	06_JN1	OR921728_USA_2023	Predict	No Prediction
PQ277005_Laos_2024	PQ277005	Laos	2024-06-27	2024	24A	JN.1.4.5	Asia	Vongsouvath et al	06_JN1	OR921728_USA_2023	Predict	No Prediction
OZ125381_Denmark_2024	OZ125381	Denmark	2024-06-24	2024	24A	JN.1.48.1	Europe	Danish Covid-19 Genome et al	06_JN1	OR921728_USA_2023	Predict	No Prediction
PQ142337_Japan_2024	PQ142337	Japan	2024-06-12	2024	24A	JN.1.67.1	Asia	Fries et al	06_JN1	OR921728_USA_2023	Predict	No Prediction
PQ202187_Japan_2024	PQ202187	Japan	2024-06-30	2024	24B	KP.1.1.3	Asia	Fries et al	06_JN1	OR921728_USA_2023	Predict	No Prediction
BS016024_Japan_2024	BS016024	Japan	2024-06-10	2024	24B	KP.2	Asia	Terai et al	06_JN1	OR921728_USA_2023	Predict	No Prediction
PQ107757_Thailand_2024	PQ107757	Thailand	2024-06-17	2024	24B	KP.2.3	Asia	Putcharoen et al	06_JN1	OR921728_USA_2023	Predict	No Prediction
OZ120436_Denmark_2024	OZ120436	Denmark	2024-06-17	2024	24C	KP.3	Europe	Danish Covid-19 Genome et al	06_JN1	OR921728_USA_2023	Predict	No Prediction
OZ078013_Denmark_2024	OZ078013	Denmark	2024-06-10	2024	24E	KP.3.1.1	Europe	Danish Covid-19 Genome et al	06_JN1	OR921728_USA_2023	Predict	No Prediction
BS016035_Japan_2024	BS016035	Japan	2024-06-25	2024	24C	KP.3.3	Asia	Terai et al	06_JN1	OR921728_USA_2023	Predict	No Prediction
OZ120426_Denmark_2024	OZ120426	Denmark	2024-06-17	2024	24A	LB.1.3	Europe	Danish Covid-19 Genome et al	06_JN1	OR921728_USA_2023	Predict	No Prediction
PQ305229_USA_2024	PQ305229	USA	2024-06-26	2024	24A	LF.9	North America	Heibeck et al	06_JN1	OR921728_USA_2023	Predict	No Prediction
OZ120404_Denmark_2024	OZ120404	Denmark	2024-06-24	2024	24E	MC.2	Europe	Danish Covid-19 Genome et al	06_JN1	OR921728_USA_2023	Predict	No Prediction
PQ142353_Germany_2024	PQ142353	Germany	2024-07-01	2024	24A	JN.1.16.1	Europe	Fries et al	06_JN1	OR921728_USA_2023	Predict	No Prediction
PQ444244_Bahrain_2024	PQ444244	Bahrain	2024-07-02	2024	24B	KP.1	Asia	Alharam et al	06_JN1	OR921728_USA_2023	Predict	No Prediction
PQ444269_Bahrain_2024	PQ444269	Bahrain	2024-07-02	2024	recombinant	XED	Asia	Alharam et al	06_JN1	OR921728_USA_2023	Predict	No Prediction
OZ176314_Switzerland_2024	OZ176314	Switzerland	2024-07-04	2024	24C	KP.3.2.4	Europe	?	06_JN1	OR921728_USA_2023	Predict	No Prediction
OZ176294_Switzerland_2024	OZ176294	Switzerland	2024-07-04	2024	recombinant	XEE	Europe	?	06_JN1	OR921728_USA_2023	Predict	No Prediction
PQ455378_Thailand_2024	PQ455378	Thailand	2024-07-10	2024	24A	JN.1.48.1	Asia	Putcharoen et al	06_JN1	OR921728_USA_2023	Predict	No Prediction
OZ183369_Slovakia_2024	OZ183369	Slovakia	2024-07-10	2024	24C	KP.3.3	Europe	?	06_JN1	OR921728_USA_2023	Predict	No Prediction
PQ372958_China_2024	PQ372958	China	2024-07-11	2024	24D	XDV.1.7	Asia	Zhang et al	06_JN1	OR921728_USA_2023	Predict	No Prediction
OZ123245_United_Kingdom_2024	OZ123245	United Kingdom	2024-07-12	2024	24A	LF.9	Europe	?	06_JN1	OR921728_USA_2023	Predict	No Prediction
OZ124140_United_Kingdom_2024	OZ124140	United Kingdom	2024-07-12	2024	24C	KP.3.1.7	Europe	?	06_JN1	OR921728_USA_2023	Predict	No Prediction
OZ124649_United_Kingdom_2024	OZ124649	United Kingdom	2024-07-13	2024	recombinant	XDK.4.1	Europe	?	06_JN1	OR921728_USA_2023	Predict	No Prediction
OZ125436_Denmark_2024	OZ125436	Denmark	2024-07-15	2024	24A	JN.1.65.1	Europe	Danish Covid-19 Genome et al	06_JN1	OR921728_USA_2023	Predict	No Prediction
OZ125196_Denmark_2024	OZ125196	Denmark	2024-07-15	2024	24A	JN.1.50.2	Europe	Danish Covid-19 Genome et al	06_JN1	OR921728_USA_2023	Predict	No Prediction
PQ309714_USA_2024	PQ309714	USA	2024-07-15	2024	24B	KP.2.3	North America	Matzinger et al	06_JN1	OR921728_USA_2023	Predict	No Prediction
OZ125312_Denmark_2024	OZ125312	Denmark	2024-07-15	2024	recombinant	XDY	Europe	Danish Covid-19 Genome et al	06_JN1	OR921728_USA_2023	Predict	No Prediction
PQ409461_Laos_2024	PQ409461	Laos	2024-07-16	2024	24D	XDV.1	Asia	Vongsouvath et al	06_JN1	OR921728_USA_2023	Predict	No Prediction
PQ147774_USA_2024	PQ147774	USA	2024-07-26	2024	24E	KP.3.1.1	North America	Howard et al	06_JN1	OR921728_USA_2023	Predict	No Prediction
BS016278_Japan_2024	BS016278	Japan	2024-07-28	2024	24C	ML.1	Asia	Terai et al	06_JN1	OR921728_USA_2023	Predict	No Prediction
OZ176144_Switzerland_2024	OZ176144	Switzerland	2024-07-29	2024	24A	LB.1.3	Europe	?	06_JN1	OR921728_USA_2023	Predict	No Prediction
OZ175928_Denmark_2024	OZ175928	Denmark	2024-07-29	2024	24C	KP.3.1	Europe	Danish Covid-19 Genome et al	06_JN1	OR921728_USA_2023	Predict	No Prediction
BS016277_Japan_2024	BS016277	Japan	2024-07-29	2024	24E	MC.9	Asia	Terai et al	06_JN1	OR921728_USA_2023	Predict	No Prediction
OZ175606_Denmark_2024	OZ175606	Denmark	2024-07-29	2024	recombinant	XEC	Europe	Danish Covid-19 Genome et al	06_JN1	OR921728_USA_2023	Predict	No Prediction
BS016284_Japan_2024	BS016284	Japan	2024-07-30	2024	24C	KP.3.3.3	Asia	Terai et al	06_JN1	OR921728_USA_2023	Predict	No Prediction
OZ174638_United_Kingdom_2024	OZ174638	United Kingdom	2024-08-01	2024	24A	LF.1	Europe	?	06_JN1	OR921728_USA_2023	Predict	No Prediction
PQ409471_Laos_2024	PQ409471	Laos	2024-08-02	2024	24C	KP.3.3.1	Asia	Vongsouvath et al	06_JN1	OR921728_USA_2023	Predict	No Prediction
PQ373562_China_2024	PQ373562	China	2024-08-10	2024	24A	JN.1.67.1	Asia	Liu et al	06_JN1	OR921728_USA_2023	Predict	No Prediction
OZ176750_United_Kingdom_2024	OZ176750	United Kingdom	2024-08-11	2024	24C	KP.3.3.4	Europe	?	06_JN1	OR921728_USA_2023	Predict	No Prediction
BS016320_Japan_2024	BS016320	Japan	2024-08-13	2024	24C	KP.3.3	Asia	Terai et al	06_JN1	OR921728_USA_2023	Predict	No Prediction
BS016343_Japan_2024	BS016343	Japan	2024-08-18	2024	24A	LB.1.7	Asia	Terai et al	06_JN1	OR921728_USA_2023	Predict	No Prediction
OZ183779_Denmark_2024	OZ183779	Denmark	2024-08-26	2024	24A	JN.1.16.5	Europe	Danish Covid-19 Genome et al	06_JN1	OR921728_USA_2023	Predict	No Prediction
PQ303021_USA_2024	PQ303021	USA	2024-08-26	2024	24A	LB.1.3	North America	Howard et al	06_JN1	OR921728_USA_2023	Predict	No Prediction
OZ181608_Denmark_2024	OZ181608	Denmark	2024-08-26	2024	24B	KP.2.3	Europe	Danish Covid-19 Genome et al	06_JN1	OR921728_USA_2023	Predict	No Prediction
OZ182769_United_Kingdom_2024	OZ182769	United Kingdom	2024-08-31	2024	recombinant	XEC	Europe	?	06_JN1	OR921728_USA_2023	Predict	No Prediction
PQ362892_Russia_2024	PQ362892	Russia	2024-09-01	2024	24A	KS.1	Europe	Shchelkanov et al	06_JN1	OR921728_USA_2023	Predict	No Prediction
BS016357_Japan_2024	BS016357	Japan	2024-09-02	2024	24C	KP.3.3	Asia	Terai et al	06_JN1	OR921728_USA_2023	Predict	No Prediction
OZ187688_Denmark_2024	OZ187688	Denmark	2024-09-02	2024	24E	KP.3.1.1	Europe	Danish Covid-19 Genome et al	06_JN1	OR921728_USA_2023	Predict	No Prediction
OZ184898_Denmark_2024	OZ184898	Denmark	2024-09-02	2024	recombinant	XEC	Europe	Danish Covid-19 Genome et al	06_JN1	OR921728_USA_2023	Predict	No Prediction
PQ410058_USA_2024	PQ410058	USA	2024-09-13	2024	recombinant	XEF	North America	Howard et al	06_JN1	OR921728_USA_2023	Predict	No Prediction
PQ416368_USA_2024	PQ416368	USA	2024-09-18	2024	24B	KP.2.2	North America	Howard et al	06_JN1	OR921728_USA_2023	Predict	No Prediction
OZ194321_United_Kingdom_2024	OZ194321	United Kingdom	2024-09-19	2024	24B	MU.1	Europe	?	06_JN1	OR921728_USA_2023	Predict	No Prediction
PQ416402_USA_2024	PQ416402	USA	2024-09-19	2024	recombinant	XDY	North America	Howard et al	06_JN1	OR921728_USA_2023	Predict	No Prediction
OZ193444_Denmark_2024	OZ193444	Denmark	2024-09-23	2024	24B	KP.2.3	Europe	Danish Covid-19 Genome et al	06_JN1	OR921728_USA_2023	Predict	No Prediction
PQ461518_USA_2024	PQ461518	USA	2024-10-01	2024	24A	JN.1.18.6	North America	Howard et al	06_JN1	OR921728_USA_2023	Predict	Model 2 Prediction
PQ461534_USA_2024	PQ461534	USA	2024-10-01	2024	24E	MC.2	North America	Howard et al	06_JN1	OR921728_USA_2023	Predict	Model 2 Prediction
PQ461532_USA_2024	PQ461532	USA	2024-10-01	2024	24E	KP.3.1.1	North America	Howard et al	06_JN1	OR921728_USA_2023	Predict	Model 2 Prediction
PQ461548_USA_2024	PQ461548	USA	2024-10-02	2024	24A	LB.1.3.1	North America	Howard et al	06_JN1	OR921728_USA_2023	Predict	Model 2 Prediction
PQ461552_USA_2024	PQ461552	USA	2024-10-02	2024	24B	KP.2	North America	Howard et al	06_JN1	OR921728_USA_2023	Predict	Model 2 Prediction
PQ461549_USA_2024	PQ461549	USA	2024-10-02	2024	24B	KP.2.3	North America	Howard et al	06_JN1	OR921728_USA_2023	Predict	Model 2 Prediction
PQ461550_USA_2024	PQ461550	USA	2024-10-02	2024	24E	KP.3.1.1	North America	Howard et al	06_JN1	OR921728_USA_2023	Predict	Model 2 Prediction
PQ461586_USA_2024	PQ461586	USA	2024-10-03	2024	24C	KP.3.1.4	North America	Howard et al	06_JN1	OR921728_USA_2023	Predict	Model 2 Prediction
PQ461585_USA_2024	PQ461585	USA	2024-10-03	2024	24E	MC.8	North America	Howard et al	06_JN1	OR921728_USA_2023	Predict	Model 2 Prediction
PQ461580_USA_2024	PQ461580	USA	2024-10-03	2024	recombinant	XEC	North America	Howard et al	06_JN1	OR921728_USA_2023	Predict	Model 2 Prediction
OZ195655_Slovakia_2024	OZ195655	Slovakia	2024-10-02	2024	24E	24E	Europe	?	06_JN1	OR921728_USA_2023	Predict	Model 2 Prediction
PQ532997_USA_2024	PQ532997	USA	2024-10-05	2024	24E	24E	North America	Bajwa et al	06_JN1	OR921728_USA_2023	Predict	Model 2 Prediction
PQ509644_USA_2024	PQ509644	USA	2024-10-06	2024	24A	24A	North America	Opentrons et al	06_JN1	OR921728_USA_2023	Predict	Model 2 Prediction
PQ535951_Germany_2024	PQ535951	Germany	2024-10-07	2024	24E	24E	Europe	Fries et al	06_JN1	OR921728_USA_2023	Predict	Model 2 Prediction
PQ535953_Germany_2024	PQ535953	Germany	2024-10-07	2024	24F	24F	Europe	Fries et al	06_JN1	OR921728_USA_2023	Predict	Model 2 Prediction
PQ535950_Germany_2024	PQ535950	Germany	2024-10-07	2024	24F	24F	Europe	Fries et al	06_JN1	OR921728_USA_2023	Predict	Model 2 Prediction
OZ197986_Denmark_2024	OZ197986	Denmark	2024-10-07	2024	24A	24A	Europe	Danish Covid-19 Genome et al	06_JN1	OR921728_USA_2023	Predict	Model 2 Prediction
OZ197989_Denmark_2024	OZ197989	Denmark	2024-10-07	2024	24F	24F	Europe	Danish Covid-19 Genome et al	06_JN1	OR921728_USA_2023	Predict	Model 2 Prediction
OZ198085_Denmark_2024	OZ198085	Denmark	2024-10-07	2024	24A	24A	Europe	Danish Covid-19 Genome et al	06_JN1	OR921728_USA_2023	Predict	Model 2 Prediction
OZ198097_Denmark_2024	OZ198097	Denmark	2024-10-07	2024	24F	24F	Europe	Danish Covid-19 Genome et al	06_JN1	OR921728_USA_2023	Predict	Model 2 Prediction
OZ198117_Denmark_2024	OZ198117	Denmark	2024-10-07	2024	24E	24E	Europe	Danish Covid-19 Genome et al	06_JN1	OR921728_USA_2023	Predict	Model 2 Prediction
OZ198129_Denmark_2024	OZ198129	Denmark	2024-10-07	2024	24B	24B	Europe	Danish Covid-19 Genome et al	06_JN1	OR921728_USA_2023	Predict	Model 2 Prediction
OZ198126_Denmark_2024	OZ198126	Denmark	2024-10-07	2024	24C	24C	Europe	Danish Covid-19 Genome et al	06_JN1	OR921728_USA_2023	Predict	Model 2 Prediction
OZ198122_Denmark_2024	OZ198122	Denmark	2024-10-07	2024	24C	24C	Europe	Danish Covid-19 Genome et al	06_JN1	OR921728_USA_2023	Predict	Model 2 Prediction
PQ496313_USA_2024	PQ496313	USA	2024-10-07	2024	24C	24C	North America	Howard et al	06_JN1	OR921728_USA_2023	Predict	Model 2 Prediction
PQ496346_USA_2024	PQ496346	USA	2024-10-08	2024	24A	24A	North America	Howard et al	06_JN1	OR921728_USA_2023	Predict	Model 2 Prediction
PQ509566_USA_2024	PQ509566	USA	2024-10-09	2024	24A	24A	North America	Opentrons et al	06_JN1	OR921728_USA_2023	Predict	Model 2 Prediction
PQ536516_USA_2024	PQ536516	USA	2024-10-12	2024	24E	24E	North America	Lauring et al	06_JN1	OR921728_USA_2023	Predict	Model 2 Prediction
PQ525133_USA_2024	PQ525133	USA	2024-10-15	2024	recombinant	recombinant	North America	Howard et al	06_JN1	OR921728_USA_2023	Predict	Model 2 Prediction
PQ550720_USA_2024	PQ550720	USA	2024-10-16	2024	24E	24E	North America	Reeb et al	06_JN1	OR921728_USA_2023	Predict	Model 2 Prediction
PQ524323_USA_2024	PQ524323	USA	2024-10-19	2024	24G	24G	North America	Linares-Perdomo et al	06_JN1	OR921728_USA_2023	Predict	Model 2 Prediction
PQ550716_USA_2024	PQ550716	USA	2024-10-22	2024	24E	24E	North America	Reeb et al	06_JN1	OR921728_USA_2023	Predict	Model 2 Prediction
PQ550724_USA_2024	PQ550724	USA	2024-10-22	2024	24B	24B	North America	Reeb et al	06_JN1	OR921728_USA_2023	Predict	Model 2 Prediction
