# Supplementary material for: Forecasting framework for dominant SARS-CoV-2 strains before clade replacement using phylogeny-informed genetic distances
Source: Front Microbiol. 2025 Jun 20;16:1619546. doi: 10.3389/fmicb.2025.1619546 (PMC12226564; doi:10.3389/fmicb.2025.1619546)
Supplement: Supplementary file 1 [file Data_Sheet_1.zip › Data5_Metadata_COVIDNeut.xlsx]

## Sheet: COVID_Neut_data.tsv
virusIsolate	virusStrain	virusYear	serumStrain	serumStrain	serumYear	titer	source
D614G	D614G	2020	B.1.351	B.1.351	2021.17	765.63	CoVPN
B.1.1.7	B.1.1.7	2020.1	B.1.351	B.1.351	2021.17	1912.68	CoVPN
B.1.429	B.1.429	2020.19	B.1.351	B.1.351	2021.17	1256.25	CoVPN
P.1	P.1	2020.26	B.1.351	B.1.351	2021.17	8194.27	CoVPN
B.1.526+E484K	B.1.526+E484K	2020.3	B.1.351	B.1.351	2021.17	916.86	CoVPN
B.1.617.1	B.1.617.1	2021.13	B.1.351	B.1.351	2021.17	1347.73	CoVPN
B.1.351	B.1.351	2021.17	B.1.351	B.1.351	2021.17	2052.94	CoVPN
D614G	D614G	2020	B.1.351	B.1.351	2021.17	<40	CoVPN
B.1.1.7	B.1.1.7	2020.1	B.1.351	B.1.351	2021.17	<40	CoVPN
B.1.429	B.1.429	2020.19	B.1.351	B.1.351	2021.17	<40	CoVPN
P.1	P.1	2020.26	B.1.351	B.1.351	2021.17	36.19	CoVPN
B.1.526+E484K	B.1.526+E484K	2020.3	B.1.351	B.1.351	2021.17	<40	CoVPN
B.1.617.1	B.1.617.1	2021.13	B.1.351	B.1.351	2021.17	<40	CoVPN
B.1.351	B.1.351	2021.17	B.1.351	B.1.351	2021.17	30.96	CoVPN
D614G	D614G	2020	B.1.351	B.1.351	2021.17	65.37	CoVPN
B.1.1.7	B.1.1.7	2020.1	B.1.351	B.1.351	2021.17	87.55	CoVPN
B.1.429	B.1.429	2020.19	B.1.351	B.1.351	2021.17	70.57	CoVPN
P.1	P.1	2020.26	B.1.351	B.1.351	2021.17	193.75	CoVPN
B.1.526+E484K	B.1.526+E484K	2020.3	B.1.351	B.1.351	2021.17	38.23	CoVPN
B.1.617.1	B.1.617.1	2021.13	B.1.351	B.1.351	2021.17	72.21	CoVPN
B.1.351	B.1.351	2021.17	B.1.351	B.1.351	2021.17	166.96	CoVPN
D614G	D614G	2020	B.1.351	B.1.351	2021.17	159.18	CoVPN
B.1.1.7	B.1.1.7	2020.1	B.1.351	B.1.351	2021.17	336.64	CoVPN
B.1.429	B.1.429	2020.19	B.1.351	B.1.351	2021.17	77.72	CoVPN
P.1	P.1	2020.26	B.1.351	B.1.351	2021.17	956.29	CoVPN
B.1.526+E484K	B.1.526+E484K	2020.3	B.1.351	B.1.351	2021.17	152.56	CoVPN
B.1.617.1	B.1.617.1	2021.13	B.1.351	B.1.351	2021.17	322.4	CoVPN
B.1.351	B.1.351	2021.17	B.1.351	B.1.351	2021.17	301.2	CoVPN
D614G	D614G	2020	B.1.351	B.1.351	2021.17	<40	CoVPN
B.1.1.7	B.1.1.7	2020.1	B.1.351	B.1.351	2021.17	<40	CoVPN
B.1.429	B.1.429	2020.19	B.1.351	B.1.351	2021.17	<40	CoVPN
P.1	P.1	2020.26	B.1.351	B.1.351	2021.17	606.69	CoVPN
B.1.526+E484K	B.1.526+E484K	2020.3	B.1.351	B.1.351	2021.17	<40	CoVPN
B.1.617.1	B.1.617.1	2021.13	B.1.351	B.1.351	2021.17	<40	CoVPN
B.1.351	B.1.351	2021.17	B.1.351	B.1.351	2021.17	249.18	CoVPN
D614G	D614G	2020	B.1.351	B.1.351	2021.17	<40	CoVPN
B.1.1.7	B.1.1.7	2020.1	B.1.351	B.1.351	2021.17	<40	CoVPN
B.1.429	B.1.429	2020.19	B.1.351	B.1.351	2021.17	<40	CoVPN
P.1	P.1	2020.26	B.1.351	B.1.351	2021.17	34.32	CoVPN
B.1.526+E484K	B.1.526+E484K	2020.3	B.1.351	B.1.351	2021.17	<40	CoVPN
B.1.617.1	B.1.617.1	2021.13	B.1.351	B.1.351	2021.17	61.22	CoVPN
B.1.351	B.1.351	2021.17	B.1.351	B.1.351	2021.17	<40	CoVPN
D614G	D614G	2020	B.1.351	B.1.351	2021.17	<40	CoVPN
B.1.1.7	B.1.1.7	2020.1	B.1.351	B.1.351	2021.17	<40	CoVPN
B.1.429	B.1.429	2020.19	B.1.351	B.1.351	2021.17	<40	CoVPN
P.1	P.1	2020.26	B.1.351	B.1.351	2021.17	517.23	CoVPN
B.1.526+E484K	B.1.526+E484K	2020.3	B.1.351	B.1.351	2021.17	<40	CoVPN
B.1.617.1	B.1.617.1	2021.13	B.1.351	B.1.351	2021.17	<40	CoVPN
B.1.351	B.1.351	2021.17	B.1.351	B.1.351	2021.17	33.61	CoVPN
D614G	D614G	2020	B.1.351	B.1.351	2021.17	<40	CoVPN
B.1.1.7	B.1.1.7	2020.1	B.1.351	B.1.351	2021.17	37.99	CoVPN
B.1.429	B.1.429	2020.19	B.1.351	B.1.351	2021.17	<40	CoVPN
P.1	P.1	2020.26	B.1.351	B.1.351	2021.17	93.29	CoVPN
B.1.526+E484K	B.1.526+E484K	2020.3	B.1.351	B.1.351	2021.17	<40	CoVPN
B.1.617.1	B.1.617.1	2021.13	B.1.351	B.1.351	2021.17	<40	CoVPN
B.1.351	B.1.351	2021.17	B.1.351	B.1.351	2021.17	52.85	CoVPN
D614G	D614G	2020	B.1.351	B.1.351	2021.17	22.52	CoVPN
B.1.1.7	B.1.1.7	2020.1	B.1.351	B.1.351	2021.17	71.64	CoVPN
B.1.429	B.1.429	2020.19	B.1.351	B.1.351	2021.17	42.51	CoVPN
P.1	P.1	2020.26	B.1.351	B.1.351	2021.17	721.03	CoVPN
B.1.526+E484K	B.1.526+E484K	2020.3	B.1.351	B.1.351	2021.17	60.92	CoVPN
B.1.617.1	B.1.617.1	2021.13	B.1.351	B.1.351	2021.17	60.59	CoVPN
B.1.351	B.1.351	2021.17	B.1.351	B.1.351	2021.17	320.67	CoVPN
D614G	D614G	2020	B.1.351	B.1.351	2021.17	84.08	CoVPN
B.1.1.7	B.1.1.7	2020.1	B.1.351	B.1.351	2021.17	263.96	CoVPN
B.1.429	B.1.429	2020.19	B.1.351	B.1.351	2021.17	568.21	CoVPN
P.1	P.1	2020.26	B.1.351	B.1.351	2021.17	2519.27	CoVPN
B.1.526+E484K	B.1.526+E484K	2020.3	B.1.351	B.1.351	2021.17	114.06	CoVPN
B.1.617.1	B.1.617.1	2021.13	B.1.351	B.1.351	2021.17	41.61	CoVPN
B.1.351	B.1.351	2021.17	B.1.351	B.1.351	2021.17	574.86	CoVPN
D614G	D614G	2020	B.1.351	B.1.351	2021.17	<40	CoVPN
B.1.1.7	B.1.1.7	2020.1	B.1.351	B.1.351	2021.17	36.53	CoVPN
B.1.429	B.1.429	2020.19	B.1.351	B.1.351	2021.17	<40	CoVPN
P.1	P.1	2020.26	B.1.351	B.1.351	2021.17	166.61	CoVPN
B.1.526+E484K	B.1.526+E484K	2020.3	B.1.351	B.1.351	2021.17	<40	CoVPN
B.1.617.1	B.1.617.1	2021.13	B.1.351	B.1.351	2021.17	<40	CoVPN
B.1.351	B.1.351	2021.17	B.1.351	B.1.351	2021.17	61.57	CoVPN
D614G	D614G	2020	B.1.351	B.1.351	2021.17	46.77	CoVPN
B.1.1.7	B.1.1.7	2020.1	B.1.351	B.1.351	2021.17	1201.85	CoVPN
B.1.429	B.1.429	2020.19	B.1.351	B.1.351	2021.17	<40	CoVPN
P.1	P.1	2020.26	B.1.351	B.1.351	2021.17	73.25	CoVPN
B.1.526+E484K	B.1.526+E484K	2020.3	B.1.351	B.1.351	2021.17	<40	CoVPN
B.1.617.1	B.1.617.1	2021.13	B.1.351	B.1.351	2021.17	<40	CoVPN
B.1.351	B.1.351	2021.17	B.1.351	B.1.351	2021.17	86.12	CoVPN
D614G	D614G	2020	B.1.351	B.1.351	2021.17	<40	CoVPN
B.1.1.7	B.1.1.7	2020.1	B.1.351	B.1.351	2021.17	51.06	CoVPN
B.1.429	B.1.429	2020.19	B.1.351	B.1.351	2021.17	<40	CoVPN
P.1	P.1	2020.26	B.1.351	B.1.351	2021.17	338.2	CoVPN
B.1.526+E484K	B.1.526+E484K	2020.3	B.1.351	B.1.351	2021.17	41.57	CoVPN
B.1.617.1	B.1.617.1	2021.13	B.1.351	B.1.351	2021.17	<40	CoVPN
B.1.351	B.1.351	2021.17	B.1.351	B.1.351	2021.17	166.94	CoVPN
D614G	D614G	2020	D614G	D614G	2020	400.84	CoVPN
B.1.1.7	B.1.1.7	2020.1	D614G	D614G	2020	237.26	CoVPN
B.1.429	B.1.429	2020.19	D614G	D614G	2020	145.9	CoVPN
P.1	P.1	2020.26	D614G	D614G	2020	140.12	CoVPN
B.1.526+E484K	B.1.526+E484K	2020.3	D614G	D614G	2020	55.18	CoVPN
B.1.617.1	B.1.617.1	2021.13	D614G	D614G	2020	45.3	CoVPN
B.1.351	B.1.351	2021.17	D614G	D614G	2020	56.82	CoVPN
D614G	D614G	2020	D614G	D614G	2020	88.87	CoVPN
B.1.1.7	B.1.1.7	2020.1	D614G	D614G	2020	50.48	CoVPN
P.1	P.1	2020.26	D614G	D614G	2020	<40	CoVPN
B.1.526+E484K	B.1.526+E484K	2020.3	D614G	D614G	2020	<40	CoVPN
B.1.617.1	B.1.617.1	2021.13	D614G	D614G	2020	<40	CoVPN
B.1.351	B.1.351	2021.17	D614G	D614G	2020	<40	CoVPN
D614G	D614G	2020	D614G	D614G	2020	150.02	CoVPN
B.1.1.7	B.1.1.7	2020.1	D614G	D614G	2020	240.73	CoVPN
B.1.429	B.1.429	2020.19	D614G	D614G	2020	47.35	CoVPN
P.1	P.1	2020.26	D614G	D614G	2020	<40	CoVPN
B.1.526+E484K	B.1.526+E484K	2020.3	D614G	D614G	2020	29.39	CoVPN
B.1.617.1	B.1.617.1	2021.13	D614G	D614G	2020	20.4	CoVPN
B.1.351	B.1.351	2021.17	D614G	D614G	2020	<40	CoVPN
D614G	D614G	2020	D614G	D614G	2020	290.15	CoVPN
B.1.1.7	B.1.1.7	2020.1	D614G	D614G	2020	88.9	CoVPN
B.1.429	B.1.429	2020.19	D614G	D614G	2020	79.74	CoVPN
P.1	P.1	2020.26	D614G	D614G	2020	<40	CoVPN
B.1.526+E484K	B.1.526+E484K	2020.3	D614G	D614G	2020	<40	CoVPN
B.1.617.1	B.1.617.1	2021.13	D614G	D614G	2020	<40	CoVPN
D614G	D614G	2020	D614G	D614G	2020	104.77	CoVPN
B.1.1.7	B.1.1.7	2020.1	D614G	D614G	2020	120.03	CoVPN
B.1.429	B.1.429	2020.19	D614G	D614G	2020	55.59	CoVPN
P.1	P.1	2020.26	D614G	D614G	2020	44.24	CoVPN
B.1.526+E484K	B.1.526+E484K	2020.3	D614G	D614G	2020	25.03	CoVPN
B.1.617.1	B.1.617.1	2021.13	D614G	D614G	2020	<40	CoVPN
B.1.351	B.1.351	2021.17	D614G	D614G	2020	<40	CoVPN
D614G	D614G	2020	D614G	D614G	2020	1030.66	CoVPN
B.1.429	B.1.429	2020.19	D614G	D614G	2020	354.92	CoVPN
B.1.526+E484K	B.1.526+E484K	2020.3	D614G	D614G	2020	46.59	CoVPN
B.1.617.1	B.1.617.1	2021.13	D614G	D614G	2020	39.82	CoVPN
B.1.351	B.1.351	2021.17	D614G	D614G	2020	68.31	CoVPN
D614G	D614G	2020	D614G	D614G	2020	1332.13	CoVPN
B.1.1.7	B.1.1.7	2020.1	D614G	D614G	2020	1235.19	CoVPN
P.1	P.1	2020.26	D614G	D614G	2020	203.64	CoVPN
B.1.526+E484K	B.1.526+E484K	2020.3	D614G	D614G	2020	158.21	CoVPN
B.1.617.1	B.1.617.1	2021.13	D614G	D614G	2020	85.29	CoVPN
B.1.351	B.1.351	2021.17	D614G	D614G	2020	56.21	CoVPN
D614G	D614G	2020	D614G	D614G	2020	160.41	CoVPN
B.1.1.7	B.1.1.7	2020.1	D614G	D614G	2020	106.73	CoVPN
P.1	P.1	2020.26	D614G	D614G	2020	45.67	CoVPN
B.1.526+E484K	B.1.526+E484K	2020.3	D614G	D614G	2020	35.37	CoVPN
B.1.617.1	B.1.617.1	2021.13	D614G	D614G	2020	27.37	CoVPN
B.1.351	B.1.351	2021.17	D614G	D614G	2020	26.39	CoVPN
D614G	D614G	2020	D614G	D614G	2020	1210.23	CoVPN
B.1.1.7	B.1.1.7	2020.1	D614G	D614G	2020	1402.48	CoVPN
B.1.429	B.1.429	2020.19	D614G	D614G	2020	381.19	CoVPN
P.1	P.1	2020.26	D614G	D614G	2020	416.52	CoVPN
B.1.526+E484K	B.1.526+E484K	2020.3	D614G	D614G	2020	368.02	CoVPN
B.1.617.1	B.1.617.1	2021.13	D614G	D614G	2020	182.64	CoVPN
B.1.351	B.1.351	2021.17	D614G	D614G	2020	389.86	CoVPN
D614G	D614G	2020	D614G	D614G	2020	129.68	CoVPN
B.1.1.7	B.1.1.7	2020.1	D614G	D614G	2020	129.73	CoVPN
B.1.429	B.1.429	2020.19	D614G	D614G	2020	61.73	CoVPN
P.1	P.1	2020.26	D614G	D614G	2020	80.22	CoVPN
B.1.526+E484K	B.1.526+E484K	2020.3	D614G	D614G	2020	<40	CoVPN
B.1.617.1	B.1.617.1	2021.13	D614G	D614G	2020	<40	CoVPN
B.1.351	B.1.351	2021.17	D614G	D614G	2020	<40	CoVPN
D614G	D614G	2020	D614G	D614G	2020	1006.43	CoVPN
B.1.1.7	B.1.1.7	2020.1	D614G	D614G	2020	923.66	CoVPN
B.1.429	B.1.429	2020.19	D614G	D614G	2020	361.35	CoVPN
P.1	P.1	2020.26	D614G	D614G	2020	50.43	CoVPN
B.1.526+E484K	B.1.526+E484K	2020.3	D614G	D614G	2020	79.01	CoVPN
B.1.617.1	B.1.617.1	2021.13	D614G	D614G	2020	35.97	CoVPN
B.1.351	B.1.351	2021.17	D614G	D614G	2020	40.65	CoVPN
D614G	D614G	2020	D614G	D614G	2020	4775.14	CoVPN
B.1.1.7	B.1.1.7	2020.1	D614G	D614G	2020	4428.06	CoVPN
B.1.429	B.1.429	2020.19	D614G	D614G	2020	593.2	CoVPN
B.1.526+E484K	B.1.526+E484K	2020.3	D614G	D614G	2020	229.68	CoVPN
B.1.617.1	B.1.617.1	2021.13	D614G	D614G	2020	125.75	CoVPN
B.1.351	B.1.351	2021.17	D614G	D614G	2020	86.13	CoVPN
D614G	D614G	2020	D614G	D614G	2020	1068.21	CoVPN
B.1.1.7	B.1.1.7	2020.1	D614G	D614G	2020	885.67	CoVPN
B.1.429	B.1.429	2020.19	D614G	D614G	2020	218.38	CoVPN
P.1	P.1	2020.26	D614G	D614G	2020	121.29	CoVPN
B.1.526+E484K	B.1.526+E484K	2020.3	D614G	D614G	2020	123.68	CoVPN
B.1.617.1	B.1.617.1	2021.13	D614G	D614G	2020	91.61	CoVPN
B.1.351	B.1.351	2021.17	D614G	D614G	2020	64.37	CoVPN
D614G	D614G	2020	D614G	D614G	2020	13002.9	CoVPN
B.1.1.7	B.1.1.7	2020.1	D614G	D614G	2020	20927	CoVPN
B.1.429	B.1.429	2020.19	D614G	D614G	2020	3402.1	CoVPN
P.1	P.1	2020.26	D614G	D614G	2020	363.44	CoVPN
B.1.526+E484K	B.1.526+E484K	2020.3	D614G	D614G	2020	125.65	CoVPN
B.1.617.1	B.1.617.1	2021.13	D614G	D614G	2020	111.31	CoVPN
B.1.351	B.1.351	2021.17	D614G	D614G	2020	73.93	CoVPN
D614G	D614G	2020	D614G	D614G	2020	4747.33	CoVPN
B.1.1.7	B.1.1.7	2020.1	D614G	D614G	2020	2182.58	CoVPN
B.1.429	B.1.429	2020.19	D614G	D614G	2020	2799.09	CoVPN
P.1	P.1	2020.26	D614G	D614G	2020	389.94	CoVPN
B.1.526+E484K	B.1.526+E484K	2020.3	D614G	D614G	2020	393.71	CoVPN
B.1.617.1	B.1.617.1	2021.13	D614G	D614G	2020	409.45	CoVPN
B.1.351	B.1.351	2021.17	D614G	D614G	2020	310.63	CoVPN
D614G	D614G	2020	2x mRNA-1273	2x mRNA-1273	2020	445.93	Moderna phase 1
B.1.1.7	B.1.1.7	2020.1	2x mRNA-1273	2x mRNA-1273	2020	273.47	Moderna phase 1
B.1.429	B.1.429	2020.19	2x mRNA-1273	2x mRNA-1273	2020	145.51	Moderna phase 1
P.1	P.1	2020.26	2x mRNA-1273	2x mRNA-1273	2020	74.79	Moderna phase 1
B.1.526+E484K	B.1.526+E484K	2020.3	2x mRNA-1273	2x mRNA-1273	2020	93.81	Moderna phase 1
B.1.617.1	B.1.617.1	2021.13	2x mRNA-1273	2x mRNA-1273	2020	70.22	Moderna phase 1
B.1.351	B.1.351	2021.17	2x mRNA-1273	2x mRNA-1273	2020	49.97	Moderna phase 1
D614G	D614G	2020	2x mRNA-1273	2x mRNA-1273	2020	2451.51	Moderna phase 1
B.1.1.7	B.1.1.7	2020.1	2x mRNA-1273	2x mRNA-1273	2020	972.11	Moderna phase 1
B.1.429	B.1.429	2020.19	2x mRNA-1273	2x mRNA-1273	2020	1151.38	Moderna phase 1
P.1	P.1	2020.26	2x mRNA-1273	2x mRNA-1273	2020	693.18	Moderna phase 1
B.1.526+E484K	B.1.526+E484K	2020.3	2x mRNA-1273	2x mRNA-1273	2020	480.49	Moderna phase 1
B.1.617.1	B.1.617.1	2021.13	2x mRNA-1273	2x mRNA-1273	2020	385.18	Moderna phase 1
B.1.351	B.1.351	2021.17	2x mRNA-1273	2x mRNA-1273	2020	223.04	Moderna phase 1
D614G	D614G	2020	2x mRNA-1273	2x mRNA-1273	2020	833.87	Moderna phase 1
B.1.1.7	B.1.1.7	2020.1	2x mRNA-1273	2x mRNA-1273	2020	520.8	Moderna phase 1
B.1.429	B.1.429	2020.19	2x mRNA-1273	2x mRNA-1273	2020	324.97	Moderna phase 1
P.1	P.1	2020.26	2x mRNA-1273	2x mRNA-1273	2020	442.06	Moderna phase 1
B.1.526+E484K	B.1.526+E484K	2020.3	2x mRNA-1273	2x mRNA-1273	2020	327.32	Moderna phase 1
B.1.617.1	B.1.617.1	2021.13	2x mRNA-1273	2x mRNA-1273	2020	285.12	Moderna phase 1
B.1.351	B.1.351	2021.17	2x mRNA-1273	2x mRNA-1273	2020	365.73	Moderna phase 1
D614G	D614G	2020	2x mRNA-1273	2x mRNA-1273	2020	1982.15	Moderna phase 1
B.1.1.7	B.1.1.7	2020.1	2x mRNA-1273	2x mRNA-1273	2020	1627.26	Moderna phase 1
B.1.429	B.1.429	2020.19	2x mRNA-1273	2x mRNA-1273	2020	1253.06	Moderna phase 1
P.1	P.1	2020.26	2x mRNA-1273	2x mRNA-1273	2020	1024.35	Moderna phase 1
B.1.526+E484K	B.1.526+E484K	2020.3	2x mRNA-1273	2x mRNA-1273	2020	594.05	Moderna phase 1
B.1.617.1	B.1.617.1	2021.13	2x mRNA-1273	2x mRNA-1273	2020	480.7	Moderna phase 1
B.1.351	B.1.351	2021.17	2x mRNA-1273	2x mRNA-1273	2020	314.73	Moderna phase 1
D614G	D614G	2020	2x mRNA-1273	2x mRNA-1273	2020	3948.46	Moderna phase 1
B.1.1.7	B.1.1.7	2020.1	2x mRNA-1273	2x mRNA-1273	2020	3970.27	Moderna phase 1
B.1.429	B.1.429	2020.19	2x mRNA-1273	2x mRNA-1273	2020	1795.3	Moderna phase 1
P.1	P.1	2020.26	2x mRNA-1273	2x mRNA-1273	2020	787.81	Moderna phase 1
B.1.526+E484K	B.1.526+E484K	2020.3	2x mRNA-1273	2x mRNA-1273	2020	629.43	Moderna phase 1
B.1.617.1	B.1.617.1	2021.13	2x mRNA-1273	2x mRNA-1273	2020	492.5	Moderna phase 1
B.1.351	B.1.351	2021.17	2x mRNA-1273	2x mRNA-1273	2020	269.46	Moderna phase 1
D614G	D614G	2020	2x mRNA-1273	2x mRNA-1273	2020	1495.27	Moderna phase 1
B.1.1.7	B.1.1.7	2020.1	2x mRNA-1273	2x mRNA-1273	2020	970.53	Moderna phase 1
B.1.429	B.1.429	2020.19	2x mRNA-1273	2x mRNA-1273	2020	704.06	Moderna phase 1
P.1	P.1	2020.26	2x mRNA-1273	2x mRNA-1273	2020	347.36	Moderna phase 1
B.1.526+E484K	B.1.526+E484K	2020.3	2x mRNA-1273	2x mRNA-1273	2020	464.61	Moderna phase 1
B.1.617.1	B.1.617.1	2021.13	2x mRNA-1273	2x mRNA-1273	2020	276.4	Moderna phase 1
D614G	D614G	2020	2x mRNA-1273	2x mRNA-1273	2020	1729.71	Moderna phase 1
B.1.1.7	B.1.1.7	2020.1	2x mRNA-1273	2x mRNA-1273	2020	1615.62	Moderna phase 1
B.1.429	B.1.429	2020.19	2x mRNA-1273	2x mRNA-1273	2020	391.28	Moderna phase 1
P.1	P.1	2020.26	2x mRNA-1273	2x mRNA-1273	2020	458.01	Moderna phase 1
B.1.526+E484K	B.1.526+E484K	2020.3	2x mRNA-1273	2x mRNA-1273	2020	459.2	Moderna phase 1
B.1.617.1	B.1.617.1	2021.13	2x mRNA-1273	2x mRNA-1273	2020	314.68	Moderna phase 1
B.1.351	B.1.351	2021.17	2x mRNA-1273	2x mRNA-1273	2020	277.48	Moderna phase 1
D614G	D614G	2020	2x mRNA-1273	2x mRNA-1273	2020	646.72	Moderna phase 1
B.1.1.7	B.1.1.7	2020.1	2x mRNA-1273	2x mRNA-1273	2020	780.51	Moderna phase 1
B.1.429	B.1.429	2020.19	2x mRNA-1273	2x mRNA-1273	2020	190.29	Moderna phase 1
P.1	P.1	2020.26	2x mRNA-1273	2x mRNA-1273	2020	165.23	Moderna phase 1
B.1.526+E484K	B.1.526+E484K	2020.3	2x mRNA-1273	2x mRNA-1273	2020	135.97	Moderna phase 1
B.1.617.1	B.1.617.1	2021.13	2x mRNA-1273	2x mRNA-1273	2020	92.79	Moderna phase 1
B.1.351	B.1.351	2021.17	2x mRNA-1273	2x mRNA-1273	2020	41.27	Moderna phase 1
D614G	D614G	2020	2x mRNA-1273	2x mRNA-1273	2020	1152.45	Moderna phase 1
B.1.1.7	B.1.1.7	2020.1	2x mRNA-1273	2x mRNA-1273	2020	4174.14	Moderna phase 1
B.1.429	B.1.429	2020.19	2x mRNA-1273	2x mRNA-1273	2020	419.79	Moderna phase 1
P.1	P.1	2020.26	2x mRNA-1273	2x mRNA-1273	2020	209.02	Moderna phase 1
B.1.526+E484K	B.1.526+E484K	2020.3	2x mRNA-1273	2x mRNA-1273	2020	225.81	Moderna phase 1
B.1.617.1	B.1.617.1	2021.13	2x mRNA-1273	2x mRNA-1273	2020	130.83	Moderna phase 1
B.1.351	B.1.351	2021.17	2x mRNA-1273	2x mRNA-1273	2020	64.5	Moderna phase 1
D614G	D614G	2020	2x mRNA-1273	2x mRNA-1273	2020	336.83	Moderna phase 1
B.1.1.7	B.1.1.7	2020.1	2x mRNA-1273	2x mRNA-1273	2020	247.5	Moderna phase 1
B.1.429	B.1.429	2020.19	2x mRNA-1273	2x mRNA-1273	2020	84.28	Moderna phase 1
P.1	P.1	2020.26	2x mRNA-1273	2x mRNA-1273	2020	51.39	Moderna phase 1
B.1.526+E484K	B.1.526+E484K	2020.3	2x mRNA-1273	2x mRNA-1273	2020	96.57	Moderna phase 1
B.1.617.1	B.1.617.1	2021.13	2x mRNA-1273	2x mRNA-1273	2020	53.66	Moderna phase 1
B.1.351	B.1.351	2021.17	2x mRNA-1273	2x mRNA-1273	2020	45.76	Moderna phase 1
D614G	D614G	2020	2x mRNA-1273	2x mRNA-1273	2020	913.16	Moderna phase 1
B.1.1.7	B.1.1.7	2020.1	2x mRNA-1273	2x mRNA-1273	2020	443.51	Moderna phase 1
B.1.429	B.1.429	2020.19	2x mRNA-1273	2x mRNA-1273	2020	304.53	Moderna phase 1
P.1	P.1	2020.26	2x mRNA-1273	2x mRNA-1273	2020	137.96	Moderna phase 1
B.1.526+E484K	B.1.526+E484K	2020.3	2x mRNA-1273	2x mRNA-1273	2020	131.35	Moderna phase 1
B.1.617.1	B.1.617.1	2021.13	2x mRNA-1273	2x mRNA-1273	2020	107.94	Moderna phase 1
B.1.351	B.1.351	2021.17	2x mRNA-1273	2x mRNA-1273	2020	41.57	Moderna phase 1
D614G	D614G	2020	2x mRNA-1273	2x mRNA-1273	2020	1411.08	Moderna phase 1
B.1.1.7	B.1.1.7	2020.1	2x mRNA-1273	2x mRNA-1273	2020	805.76	Moderna phase 1
B.1.429	B.1.429	2020.19	2x mRNA-1273	2x mRNA-1273	2020	1067.04	Moderna phase 1
P.1	P.1	2020.26	2x mRNA-1273	2x mRNA-1273	2020	324.53	Moderna phase 1
B.1.526+E484K	B.1.526+E484K	2020.3	2x mRNA-1273	2x mRNA-1273	2020	520.93	Moderna phase 1
B.1.617.1	B.1.617.1	2021.13	2x mRNA-1273	2x mRNA-1273	2020	316.25	Moderna phase 1
B.1.351	B.1.351	2021.17	2x mRNA-1273	2x mRNA-1273	2020	88.87	Moderna phase 1
D614G	D614G	2020	2x mRNA-1273	2x mRNA-1273	2020	682.82	Moderna phase 1
B.1.1.7	B.1.1.7	2020.1	2x mRNA-1273	2x mRNA-1273	2020	477.13	Moderna phase 1
B.1.429	B.1.429	2020.19	2x mRNA-1273	2x mRNA-1273	2020	221.73	Moderna phase 1
P.1	P.1	2020.26	2x mRNA-1273	2x mRNA-1273	2020	167.92	Moderna phase 1
B.1.526+E484K	B.1.526+E484K	2020.3	2x mRNA-1273	2x mRNA-1273	2020	188.83	Moderna phase 1
B.1.617.1	B.1.617.1	2021.13	2x mRNA-1273	2x mRNA-1273	2020	97.08	Moderna phase 1
B.1.351	B.1.351	2021.17	2x mRNA-1273	2x mRNA-1273	2020	68.99	Moderna phase 1
D614G	D614G	2020	2x mRNA-1273	2x mRNA-1273	2020	1057.12	Moderna phase 1
B.1.1.7	B.1.1.7	2020.1	2x mRNA-1273	2x mRNA-1273	2020	941.4	Moderna phase 1
B.1.429	B.1.429	2020.19	2x mRNA-1273	2x mRNA-1273	2020	299.77	Moderna phase 1
P.1	P.1	2020.26	2x mRNA-1273	2x mRNA-1273	2020	52.2	Moderna phase 1
B.1.526+E484K	B.1.526+E484K	2020.3	2x mRNA-1273	2x mRNA-1273	2020	95.55	Moderna phase 1
B.1.617.1	B.1.617.1	2021.13	2x mRNA-1273	2x mRNA-1273	2020	68.4	Moderna phase 1
B.1.351	B.1.351	2021.17	2x mRNA-1273	2x mRNA-1273	2020	37.23	Moderna phase 1
D614G	D614G	2020	2x mRNA-1273	2x mRNA-1273	2020	919.81	Moderna phase 1
B.1.1.7	B.1.1.7	2020.1	2x mRNA-1273	2x mRNA-1273	2020	697.59	Moderna phase 1
B.1.429	B.1.429	2020.19	2x mRNA-1273	2x mRNA-1273	2020	411.16	Moderna phase 1
P.1	P.1	2020.26	2x mRNA-1273	2x mRNA-1273	2020	405.41	Moderna phase 1
B.1.526+E484K	B.1.526+E484K	2020.3	2x mRNA-1273	2x mRNA-1273	2020	291.3	Moderna phase 1
B.1.617.1	B.1.617.1	2021.13	2x mRNA-1273	2x mRNA-1273	2020	257.95	Moderna phase 1
B.1.351	B.1.351	2021.17	2x mRNA-1273	2x mRNA-1273	2020	73.1	Moderna phase 1
D614G	D614G	2020	2x mRNA-1273	2x mRNA-1273	2020	2738.24	Moderna phase 1
B.1.1.7	B.1.1.7	2020.1	2x mRNA-1273	2x mRNA-1273	2020	1590.05	Moderna phase 1
B.1.429	B.1.429	2020.19	2x mRNA-1273	2x mRNA-1273	2020	1199.19	Moderna phase 1
P.1	P.1	2020.26	2x mRNA-1273	2x mRNA-1273	2020	706.18	Moderna phase 1
B.1.526+E484K	B.1.526+E484K	2020.3	2x mRNA-1273	2x mRNA-1273	2020	429.96	Moderna phase 1
B.1.617.1	B.1.617.1	2021.13	2x mRNA-1273	2x mRNA-1273	2020	417.23	Moderna phase 1
B.1.351	B.1.351	2021.17	2x mRNA-1273	2x mRNA-1273	2020	175.03	Moderna phase 1
D614G	D614G	2020	2x mRNA-1273	2x mRNA-1273	2020	762.29	Moderna phase 1
B.1.1.7	B.1.1.7	2020.1	2x mRNA-1273	2x mRNA-1273	2020	534.79	Moderna phase 1
B.1.429	B.1.429	2020.19	2x mRNA-1273	2x mRNA-1273	2020	328.09	Moderna phase 1
P.1	P.1	2020.26	2x mRNA-1273	2x mRNA-1273	2020	215.15	Moderna phase 1
B.1.526+E484K	B.1.526+E484K	2020.3	2x mRNA-1273	2x mRNA-1273	2020	135.02	Moderna phase 1
B.1.617.1	B.1.617.1	2021.13	2x mRNA-1273	2x mRNA-1273	2020	91.83	Moderna phase 1
B.1.351	B.1.351	2021.17	2x mRNA-1273	2x mRNA-1273	2020	63.24	Moderna phase 1
D614G	D614G	2020	2x mRNA-1273	2x mRNA-1273	2020	2142.26	Moderna phase 1
B.1.1.7	B.1.1.7	2020.1	2x mRNA-1273	2x mRNA-1273	2020	456.62	Moderna phase 1
B.1.429	B.1.429	2020.19	2x mRNA-1273	2x mRNA-1273	2020	457.61	Moderna phase 1
P.1	P.1	2020.26	2x mRNA-1273	2x mRNA-1273	2020	869.19	Moderna phase 1
B.1.526+E484K	B.1.526+E484K	2020.3	2x mRNA-1273	2x mRNA-1273	2020	320.9	Moderna phase 1
B.1.617.1	B.1.617.1	2021.13	2x mRNA-1273	2x mRNA-1273	2020	118.65	Moderna phase 1
B.1.351	B.1.351	2021.17	2x mRNA-1273	2x mRNA-1273	2020	125.87	Moderna phase 1
D614G	D614G	2020	2x mRNA-1273	2x mRNA-1273	2020	1370.93	Moderna phase 1
B.1.1.7	B.1.1.7	2020.1	2x mRNA-1273	2x mRNA-1273	2020	602.2	Moderna phase 1
B.1.429	B.1.429	2020.19	2x mRNA-1273	2x mRNA-1273	2020	455.34	Moderna phase 1
P.1	P.1	2020.26	2x mRNA-1273	2x mRNA-1273	2020	277.56	Moderna phase 1
B.1.526+E484K	B.1.526+E484K	2020.3	2x mRNA-1273	2x mRNA-1273	2020	265.39	Moderna phase 1
B.1.617.1	B.1.617.1	2021.13	2x mRNA-1273	2x mRNA-1273	2020	92.99	Moderna phase 1
B.1.351	B.1.351	2021.17	2x mRNA-1273	2x mRNA-1273	2020	63.65	Moderna phase 1
D614G	D614G	2020	2x mRNA-1273	2x mRNA-1273	2020	1704.15	Moderna phase 1
B.1.1.7	B.1.1.7	2020.1	2x mRNA-1273	2x mRNA-1273	2020	820.25	Moderna phase 1
B.1.429	B.1.429	2020.19	2x mRNA-1273	2x mRNA-1273	2020	1066.98	Moderna phase 1
P.1	P.1	2020.26	2x mRNA-1273	2x mRNA-1273	2020	400.69	Moderna phase 1
B.1.526+E484K	B.1.526+E484K	2020.3	2x mRNA-1273	2x mRNA-1273	2020	561.73	Moderna phase 1
B.1.617.1	B.1.617.1	2021.13	2x mRNA-1273	2x mRNA-1273	2020	335.64	Moderna phase 1
B.1.351	B.1.351	2021.17	2x mRNA-1273	2x mRNA-1273	2020	93.07	Moderna phase 1
D614G	D614G	2020	2x mRNA-1273	2x mRNA-1273	2020	1522.55	Moderna phase 1
B.1.1.7	B.1.1.7	2020.1	2x mRNA-1273	2x mRNA-1273	2020	1184.67	Moderna phase 1
B.1.429	B.1.429	2020.19	2x mRNA-1273	2x mRNA-1273	2020	613.81	Moderna phase 1
P.1	P.1	2020.26	2x mRNA-1273	2x mRNA-1273	2020	138.89	Moderna phase 1
B.1.526+E484K	B.1.526+E484K	2020.3	2x mRNA-1273	2x mRNA-1273	2020	279.12	Moderna phase 1
B.1.617.1	B.1.617.1	2021.13	2x mRNA-1273	2x mRNA-1273	2020	178.83	Moderna phase 1
B.1.351	B.1.351	2021.17	2x mRNA-1273	2x mRNA-1273	2020	48.33	Moderna phase 1
D614G	D614G	2020	2x mRNA-1273	2x mRNA-1273	2020	1342.09	Moderna phase 1
B.1.1.7	B.1.1.7	2020.1	2x mRNA-1273	2x mRNA-1273	2020	1814.58	Moderna phase 1
B.1.429	B.1.429	2020.19	2x mRNA-1273	2x mRNA-1273	2020	641.29	Moderna phase 1
P.1	P.1	2020.26	2x mRNA-1273	2x mRNA-1273	2020	376.87	Moderna phase 1
B.1.526+E484K	B.1.526+E484K	2020.3	2x mRNA-1273	2x mRNA-1273	2020	334.9	Moderna phase 1
B.1.617.1	B.1.617.1	2021.13	2x mRNA-1273	2x mRNA-1273	2020	178.91	Moderna phase 1
B.1.351	B.1.351	2021.17	2x mRNA-1273	2x mRNA-1273	2020	126.13	Moderna phase 1
D614G	D614G	2020	2x mRNA-1273	2x mRNA-1273	2020	851.72	Moderna phase 1
B.1.1.7	B.1.1.7	2020.1	2x mRNA-1273	2x mRNA-1273	2020	1432.48	Moderna phase 1
B.1.429	B.1.429	2020.19	2x mRNA-1273	2x mRNA-1273	2020	467.61	Moderna phase 1
P.1	P.1	2020.26	2x mRNA-1273	2x mRNA-1273	2020	240.83	Moderna phase 1
B.1.526+E484K	B.1.526+E484K	2020.3	2x mRNA-1273	2x mRNA-1273	2020	242.04	Moderna phase 1
B.1.617.1	B.1.617.1	2021.13	2x mRNA-1273	2x mRNA-1273	2020	174.11	Moderna phase 1
B.1.351	B.1.351	2021.17	2x mRNA-1273	2x mRNA-1273	2020	96.58	Moderna phase 1
D614G	D614G	2020	2x mRNA-1273	2x mRNA-1273	2020	813.02	Moderna phase 1
B.1.1.7	B.1.1.7	2020.1	2x mRNA-1273	2x mRNA-1273	2020	759.27	Moderna phase 1
B.1.429	B.1.429	2020.19	2x mRNA-1273	2x mRNA-1273	2020	300.4	Moderna phase 1
P.1	P.1	2020.26	2x mRNA-1273	2x mRNA-1273	2020	124.96	Moderna phase 1
B.1.526+E484K	B.1.526+E484K	2020.3	2x mRNA-1273	2x mRNA-1273	2020	131.23	Moderna phase 1
B.1.617.1	B.1.617.1	2021.13	2x mRNA-1273	2x mRNA-1273	2020	152.88	Moderna phase 1
B.1.351	B.1.351	2021.17	2x mRNA-1273	2x mRNA-1273	2020	53.83	Moderna phase 1
D614G	D614G	2020	2x mRNA-1273	2x mRNA-1273	2020	2393.05	Moderna phase 1
B.1.1.7	B.1.1.7	2020.1	2x mRNA-1273	2x mRNA-1273	2020	2220.63	Moderna phase 1
B.1.429	B.1.429	2020.19	2x mRNA-1273	2x mRNA-1273	2020	559.72	Moderna phase 1
B.1.526+E484K	B.1.526+E484K	2020.3	2x mRNA-1273	2x mRNA-1273	2020	389.12	Moderna phase 1
B.1.617.1	B.1.617.1	2021.13	2x mRNA-1273	2x mRNA-1273	2020	278.24	Moderna phase 1
D614G	D614G	2020	2x mRNA-1273	2x mRNA-1273	2020	1483.94	Moderna phase 1
B.1.1.7	B.1.1.7	2020.1	2x mRNA-1273	2x mRNA-1273	2020	4998.39	Moderna phase 1
B.1.429	B.1.429	2020.19	2x mRNA-1273	2x mRNA-1273	2020	1256.77	Moderna phase 1
B.1.526+E484K	B.1.526+E484K	2020.3	2x mRNA-1273	2x mRNA-1273	2020	398.15	Moderna phase 1
B.1.617.1	B.1.617.1	2021.13	2x mRNA-1273	2x mRNA-1273	2020	298.6	Moderna phase 1
B.1.351	B.1.351	2021.17	2x mRNA-1273	2x mRNA-1273	2020	160.1	Moderna phase 1
D614G	D614G	2020	2x mRNA-1273	2x mRNA-1273	2020	1600.27	Moderna phase 1
B.1.1.7	B.1.1.7	2020.1	2x mRNA-1273	2x mRNA-1273	2020	2184.41	Moderna phase 1
B.1.429	B.1.429	2020.19	2x mRNA-1273	2x mRNA-1273	2020	1031.77	Moderna phase 1
P.1	P.1	2020.26	2x mRNA-1273	2x mRNA-1273	2020	200.2	Moderna phase 1
B.1.526+E484K	B.1.526+E484K	2020.3	2x mRNA-1273	2x mRNA-1273	2020	254.94	Moderna phase 1
B.1.617.1	B.1.617.1	2021.13	2x mRNA-1273	2x mRNA-1273	2020	120.89	Moderna phase 1
B.1.351	B.1.351	2021.17	2x mRNA-1273	2x mRNA-1273	2020	113.32	Moderna phase 1
D614G	D614G	2020	2x mRNA-1273	2x mRNA-1273	2020	1500.08	Moderna phase 1
B.1.1.7	B.1.1.7	2020.1	2x mRNA-1273	2x mRNA-1273	2020	677.01	Moderna phase 1
B.1.429	B.1.429	2020.19	2x mRNA-1273	2x mRNA-1273	2020	368.12	Moderna phase 1
B.1.526+E484K	B.1.526+E484K	2020.3	2x mRNA-1273	2x mRNA-1273	2020	175.89	Moderna phase 1
B.1.617.1	B.1.617.1	2021.13	2x mRNA-1273	2x mRNA-1273	2020	98.88	Moderna phase 1
D614G	D614G	2020	2x mRNA-1273	2x mRNA-1273	2020	445.93	Moderna phase 1
B.1.1.7	B.1.1.7	2020.1	2x mRNA-1273	2x mRNA-1273	2020	273.47	Moderna phase 1
B.1.617.2	B.1.617.2	2020.58	2x mRNA-1273	2x mRNA-1273	2020	83.52	Moderna phase 1
B.1.429	B.1.429	2020.19	2x mRNA-1273	2x mRNA-1273	2020	145.51	Moderna phase 1
P.1	P.1	2020.26	2x mRNA-1273	2x mRNA-1273	2020	74.79	Moderna phase 1
B.1.526+E484K	B.1.526+E484K	2020.3	2x mRNA-1273	2x mRNA-1273	2020	93.81	Moderna phase 1
B.1.617.1	B.1.617.1	2021.13	2x mRNA-1273	2x mRNA-1273	2020	70.22	Moderna phase 1
B.1.351	B.1.351	2021.17	2x mRNA-1273	2x mRNA-1273	2020	49.97	Moderna phase 1
D614G	D614G	2020	2x mRNA-1273	2x mRNA-1273	2020	2451.51	Moderna phase 1
B.1.1.7	B.1.1.7	2020.1	2x mRNA-1273	2x mRNA-1273	2020	972.11	Moderna phase 1
B.1.617.2	B.1.617.2	2020.58	2x mRNA-1273	2x mRNA-1273	2020	3306.11	Moderna phase 1
B.1.429	B.1.429	2020.19	2x mRNA-1273	2x mRNA-1273	2020	1151.38	Moderna phase 1
P.1	P.1	2020.26	2x mRNA-1273	2x mRNA-1273	2020	693.18	Moderna phase 1
B.1.526+E484K	B.1.526+E484K	2020.3	2x mRNA-1273	2x mRNA-1273	2020	480.49	Moderna phase 1
B.1.617.1	B.1.617.1	2021.13	2x mRNA-1273	2x mRNA-1273	2020	385.18	Moderna phase 1
B.1.351	B.1.351	2021.17	2x mRNA-1273	2x mRNA-1273	2020	223.04	Moderna phase 1
D614G	D614G	2020	2x mRNA-1273	2x mRNA-1273	2020	833.87	Moderna phase 1
B.1.1.7	B.1.1.7	2020.1	2x mRNA-1273	2x mRNA-1273	2020	520.8	Moderna phase 1
B.1.617.2	B.1.617.2	2020.58	2x mRNA-1273	2x mRNA-1273	2020	1452.98	Moderna phase 1
B.1.429	B.1.429	2020.19	2x mRNA-1273	2x mRNA-1273	2020	324.97	Moderna phase 1
P.1	P.1	2020.26	2x mRNA-1273	2x mRNA-1273	2020	442.06	Moderna phase 1
B.1.526+E484K	B.1.526+E484K	2020.3	2x mRNA-1273	2x mRNA-1273	2020	327.32	Moderna phase 1
B.1.617.1	B.1.617.1	2021.13	2x mRNA-1273	2x mRNA-1273	2020	285.12	Moderna phase 1
B.1.351	B.1.351	2021.17	2x mRNA-1273	2x mRNA-1273	2020	365.73	Moderna phase 1
D614G	D614G	2020	2x mRNA-1273	2x mRNA-1273	2020	1982.15	Moderna phase 1
B.1.1.7	B.1.1.7	2020.1	2x mRNA-1273	2x mRNA-1273	2020	1627.26	Moderna phase 1
B.1.617.2	B.1.617.2	2020.58	2x mRNA-1273	2x mRNA-1273	2020	1147.76	Moderna phase 1
B.1.429	B.1.429	2020.19	2x mRNA-1273	2x mRNA-1273	2020	1253.06	Moderna phase 1
P.1	P.1	2020.26	2x mRNA-1273	2x mRNA-1273	2020	1024.35	Moderna phase 1
B.1.526+E484K	B.1.526+E484K	2020.3	2x mRNA-1273	2x mRNA-1273	2020	594.05	Moderna phase 1
B.1.617.1	B.1.617.1	2021.13	2x mRNA-1273	2x mRNA-1273	2020	480.7	Moderna phase 1
B.1.351	B.1.351	2021.17	2x mRNA-1273	2x mRNA-1273	2020	314.73	Moderna phase 1
D614G	D614G	2020	2x mRNA-1273	2x mRNA-1273	2020	3948.46	Moderna phase 1
B.1.1.7	B.1.1.7	2020.1	2x mRNA-1273	2x mRNA-1273	2020	3970.27	Moderna phase 1
B.1.617.2	B.1.617.2	2020.58	2x mRNA-1273	2x mRNA-1273	2020	2034.42	Moderna phase 1
B.1.429	B.1.429	2020.19	2x mRNA-1273	2x mRNA-1273	2020	1795.3	Moderna phase 1
P.1	P.1	2020.26	2x mRNA-1273	2x mRNA-1273	2020	787.81	Moderna phase 1
B.1.526+E484K	B.1.526+E484K	2020.3	2x mRNA-1273	2x mRNA-1273	2020	629.43	Moderna phase 1
B.1.617.1	B.1.617.1	2021.13	2x mRNA-1273	2x mRNA-1273	2020	492.5	Moderna phase 1
B.1.351	B.1.351	2021.17	2x mRNA-1273	2x mRNA-1273	2020	269.46	Moderna phase 1
D614G	D614G	2020	2x mRNA-1273	2x mRNA-1273	2020	1495.27	Moderna phase 1
B.1.1.7	B.1.1.7	2020.1	2x mRNA-1273	2x mRNA-1273	2020	970.53	Moderna phase 1
B.1.617.2	B.1.617.2	2020.58	2x mRNA-1273	2x mRNA-1273	2020	858	Moderna phase 1
B.1.429	B.1.429	2020.19	2x mRNA-1273	2x mRNA-1273	2020	704.06	Moderna phase 1
P.1	P.1	2020.26	2x mRNA-1273	2x mRNA-1273	2020	347.36	Moderna phase 1
B.1.526+E484K	B.1.526+E484K	2020.3	2x mRNA-1273	2x mRNA-1273	2020	464.61	Moderna phase 1
B.1.617.1	B.1.617.1	2021.13	2x mRNA-1273	2x mRNA-1273	2020	276.4	Moderna phase 1
D614G	D614G	2020	2x mRNA-1273	2x mRNA-1273	2020	1729.71	Moderna phase 1
B.1.1.7	B.1.1.7	2020.1	2x mRNA-1273	2x mRNA-1273	2020	1615.62	Moderna phase 1
B.1.617.2	B.1.617.2	2020.58	2x mRNA-1273	2x mRNA-1273	2020	836.29	Moderna phase 1
B.1.429	B.1.429	2020.19	2x mRNA-1273	2x mRNA-1273	2020	391.28	Moderna phase 1
P.1	P.1	2020.26	2x mRNA-1273	2x mRNA-1273	2020	458.01	Moderna phase 1
B.1.526+E484K	B.1.526+E484K	2020.3	2x mRNA-1273	2x mRNA-1273	2020	459.2	Moderna phase 1
B.1.617.1	B.1.617.1	2021.13	2x mRNA-1273	2x mRNA-1273	2020	314.68	Moderna phase 1
B.1.351	B.1.351	2021.17	2x mRNA-1273	2x mRNA-1273	2020	277.48	Moderna phase 1
D614G	D614G	2020	2x mRNA-1273	2x mRNA-1273	2020	646.72	Moderna phase 1
B.1.1.7	B.1.1.7	2020.1	2x mRNA-1273	2x mRNA-1273	2020	780.51	Moderna phase 1
B.1.617.2	B.1.617.2	2020.58	2x mRNA-1273	2x mRNA-1273	2020	359.5	Moderna phase 1
B.1.429	B.1.429	2020.19	2x mRNA-1273	2x mRNA-1273	2020	190.29	Moderna phase 1
P.1	P.1	2020.26	2x mRNA-1273	2x mRNA-1273	2020	165.23	Moderna phase 1
B.1.526+E484K	B.1.526+E484K	2020.3	2x mRNA-1273	2x mRNA-1273	2020	135.97	Moderna phase 1
B.1.617.1	B.1.617.1	2021.13	2x mRNA-1273	2x mRNA-1273	2020	92.79	Moderna phase 1
B.1.351	B.1.351	2021.17	2x mRNA-1273	2x mRNA-1273	2020	41.27	Moderna phase 1
D614G	D614G	2020	2x mRNA-1273	2x mRNA-1273	2020	1152.45	Moderna phase 1
B.1.1.7	B.1.1.7	2020.1	2x mRNA-1273	2x mRNA-1273	2020	4174.14	Moderna phase 1
B.1.617.2	B.1.617.2	2020.58	2x mRNA-1273	2x mRNA-1273	2020	349.38	Moderna phase 1
B.1.429	B.1.429	2020.19	2x mRNA-1273	2x mRNA-1273	2020	419.79	Moderna phase 1
P.1	P.1	2020.26	2x mRNA-1273	2x mRNA-1273	2020	209.02	Moderna phase 1
B.1.526+E484K	B.1.526+E484K	2020.3	2x mRNA-1273	2x mRNA-1273	2020	225.81	Moderna phase 1
B.1.617.1	B.1.617.1	2021.13	2x mRNA-1273	2x mRNA-1273	2020	130.83	Moderna phase 1
B.1.351	B.1.351	2021.17	2x mRNA-1273	2x mRNA-1273	2020	64.5	Moderna phase 1
D614G	D614G	2020	2x mRNA-1273	2x mRNA-1273	2020	336.83	Moderna phase 1
B.1.1.7	B.1.1.7	2020.1	2x mRNA-1273	2x mRNA-1273	2020	247.5	Moderna phase 1
B.1.617.2	B.1.617.2	2020.58	2x mRNA-1273	2x mRNA-1273	2020	175.15	Moderna phase 1
B.1.429	B.1.429	2020.19	2x mRNA-1273	2x mRNA-1273	2020	84.28	Moderna phase 1
P.1	P.1	2020.26	2x mRNA-1273	2x mRNA-1273	2020	51.39	Moderna phase 1
B.1.526+E484K	B.1.526+E484K	2020.3	2x mRNA-1273	2x mRNA-1273	2020	96.57	Moderna phase 1
B.1.617.1	B.1.617.1	2021.13	2x mRNA-1273	2x mRNA-1273	2020	53.66	Moderna phase 1
B.1.351	B.1.351	2021.17	2x mRNA-1273	2x mRNA-1273	2020	45.76	Moderna phase 1
D614G	D614G	2020	2x mRNA-1273	2x mRNA-1273	2020	913.16	Moderna phase 1
B.1.1.7	B.1.1.7	2020.1	2x mRNA-1273	2x mRNA-1273	2020	443.51	Moderna phase 1
B.1.617.2	B.1.617.2	2020.58	2x mRNA-1273	2x mRNA-1273	2020	342.88	Moderna phase 1
B.1.429	B.1.429	2020.19	2x mRNA-1273	2x mRNA-1273	2020	304.53	Moderna phase 1
P.1	P.1	2020.26	2x mRNA-1273	2x mRNA-1273	2020	137.96	Moderna phase 1
B.1.526+E484K	B.1.526+E484K	2020.3	2x mRNA-1273	2x mRNA-1273	2020	131.35	Moderna phase 1
B.1.617.1	B.1.617.1	2021.13	2x mRNA-1273	2x mRNA-1273	2020	107.94	Moderna phase 1
B.1.351	B.1.351	2021.17	2x mRNA-1273	2x mRNA-1273	2020	41.57	Moderna phase 1
D614G	D614G	2020	2x mRNA-1273	2x mRNA-1273	2020	1411.08	Moderna phase 1
B.1.1.7	B.1.1.7	2020.1	2x mRNA-1273	2x mRNA-1273	2020	805.76	Moderna phase 1
B.1.617.2	B.1.617.2	2020.58	2x mRNA-1273	2x mRNA-1273	2020	890.93	Moderna phase 1
B.1.429	B.1.429	2020.19	2x mRNA-1273	2x mRNA-1273	2020	1067.04	Moderna phase 1
P.1	P.1	2020.26	2x mRNA-1273	2x mRNA-1273	2020	324.53	Moderna phase 1
B.1.526+E484K	B.1.526+E484K	2020.3	2x mRNA-1273	2x mRNA-1273	2020	520.93	Moderna phase 1
B.1.617.1	B.1.617.1	2021.13	2x mRNA-1273	2x mRNA-1273	2020	316.25	Moderna phase 1
B.1.351	B.1.351	2021.17	2x mRNA-1273	2x mRNA-1273	2020	88.87	Moderna phase 1
D614G	D614G	2020	2x mRNA-1273	2x mRNA-1273	2020	682.82	Moderna phase 1
B.1.1.7	B.1.1.7	2020.1	2x mRNA-1273	2x mRNA-1273	2020	477.13	Moderna phase 1
B.1.617.2	B.1.617.2	2020.58	2x mRNA-1273	2x mRNA-1273	2020	214.62	Moderna phase 1
B.1.429	B.1.429	2020.19	2x mRNA-1273	2x mRNA-1273	2020	221.73	Moderna phase 1
P.1	P.1	2020.26	2x mRNA-1273	2x mRNA-1273	2020	167.92	Moderna phase 1
B.1.526+E484K	B.1.526+E484K	2020.3	2x mRNA-1273	2x mRNA-1273	2020	188.83	Moderna phase 1
B.1.617.1	B.1.617.1	2021.13	2x mRNA-1273	2x mRNA-1273	2020	97.08	Moderna phase 1
B.1.351	B.1.351	2021.17	2x mRNA-1273	2x mRNA-1273	2020	68.99	Moderna phase 1
D614G	D614G	2020	2x mRNA-1273	2x mRNA-1273	2020	1057.12	Moderna phase 1
B.1.1.7	B.1.1.7	2020.1	2x mRNA-1273	2x mRNA-1273	2020	941.4	Moderna phase 1
B.1.617.2	B.1.617.2	2020.58	2x mRNA-1273	2x mRNA-1273	2020	205.47	Moderna phase 1
B.1.429	B.1.429	2020.19	2x mRNA-1273	2x mRNA-1273	2020	299.77	Moderna phase 1
P.1	P.1	2020.26	2x mRNA-1273	2x mRNA-1273	2020	52.2	Moderna phase 1
B.1.526+E484K	B.1.526+E484K	2020.3	2x mRNA-1273	2x mRNA-1273	2020	95.55	Moderna phase 1
B.1.617.1	B.1.617.1	2021.13	2x mRNA-1273	2x mRNA-1273	2020	68.4	Moderna phase 1
B.1.351	B.1.351	2021.17	2x mRNA-1273	2x mRNA-1273	2020	37.23	Moderna phase 1
D614G	D614G	2020	2x mRNA-1273	2x mRNA-1273	2020	919.81	Moderna phase 1
B.1.1.7	B.1.1.7	2020.1	2x mRNA-1273	2x mRNA-1273	2020	697.59	Moderna phase 1
B.1.617.2	B.1.617.2	2020.58	2x mRNA-1273	2x mRNA-1273	2020	489.02	Moderna phase 1
B.1.429	B.1.429	2020.19	2x mRNA-1273	2x mRNA-1273	2020	411.16	Moderna phase 1
P.1	P.1	2020.26	2x mRNA-1273	2x mRNA-1273	2020	405.41	Moderna phase 1
B.1.526+E484K	B.1.526+E484K	2020.3	2x mRNA-1273	2x mRNA-1273	2020	291.3	Moderna phase 1
B.1.617.1	B.1.617.1	2021.13	2x mRNA-1273	2x mRNA-1273	2020	257.95	Moderna phase 1
B.1.351	B.1.351	2021.17	2x mRNA-1273	2x mRNA-1273	2020	73.1	Moderna phase 1
D614G	D614G	2020	2x mRNA-1273	2x mRNA-1273	2020	2738.24	Moderna phase 1
B.1.1.7	B.1.1.7	2020.1	2x mRNA-1273	2x mRNA-1273	2020	1590.05	Moderna phase 1
B.1.617.2	B.1.617.2	2020.58	2x mRNA-1273	2x mRNA-1273	2020	1926.84	Moderna phase 1
B.1.429	B.1.429	2020.19	2x mRNA-1273	2x mRNA-1273	2020	1199.19	Moderna phase 1
P.1	P.1	2020.26	2x mRNA-1273	2x mRNA-1273	2020	706.18	Moderna phase 1
B.1.526+E484K	B.1.526+E484K	2020.3	2x mRNA-1273	2x mRNA-1273	2020	429.96	Moderna phase 1
B.1.617.1	B.1.617.1	2021.13	2x mRNA-1273	2x mRNA-1273	2020	417.23	Moderna phase 1
B.1.351	B.1.351	2021.17	2x mRNA-1273	2x mRNA-1273	2020	175.03	Moderna phase 1
D614G	D614G	2020	2x mRNA-1273	2x mRNA-1273	2020	762.29	Moderna phase 1
B.1.1.7	B.1.1.7	2020.1	2x mRNA-1273	2x mRNA-1273	2020	534.79	Moderna phase 1
B.1.617.2	B.1.617.2	2020.58	2x mRNA-1273	2x mRNA-1273	2020	306.45	Moderna phase 1
B.1.429	B.1.429	2020.19	2x mRNA-1273	2x mRNA-1273	2020	328.09	Moderna phase 1
P.1	P.1	2020.26	2x mRNA-1273	2x mRNA-1273	2020	215.15	Moderna phase 1
B.1.526+E484K	B.1.526+E484K	2020.3	2x mRNA-1273	2x mRNA-1273	2020	135.02	Moderna phase 1
B.1.617.1	B.1.617.1	2021.13	2x mRNA-1273	2x mRNA-1273	2020	91.83	Moderna phase 1
B.1.351	B.1.351	2021.17	2x mRNA-1273	2x mRNA-1273	2020	63.24	Moderna phase 1
D614G	D614G	2020	2x mRNA-1273	2x mRNA-1273	2020	2142.26	Moderna phase 1
B.1.1.7	B.1.1.7	2020.1	2x mRNA-1273	2x mRNA-1273	2020	456.62	Moderna phase 1
B.1.617.2	B.1.617.2	2020.58	2x mRNA-1273	2x mRNA-1273	2020	630.75	Moderna phase 1
B.1.429	B.1.429	2020.19	2x mRNA-1273	2x mRNA-1273	2020	457.61	Moderna phase 1
P.1	P.1	2020.26	2x mRNA-1273	2x mRNA-1273	2020	869.19	Moderna phase 1
B.1.526+E484K	B.1.526+E484K	2020.3	2x mRNA-1273	2x mRNA-1273	2020	320.9	Moderna phase 1
B.1.617.1	B.1.617.1	2021.13	2x mRNA-1273	2x mRNA-1273	2020	118.65	Moderna phase 1
B.1.351	B.1.351	2021.17	2x mRNA-1273	2x mRNA-1273	2020	125.87	Moderna phase 1
D614G	D614G	2020	2x mRNA-1273	2x mRNA-1273	2020	1370.93	Moderna phase 1
B.1.1.7	B.1.1.7	2020.1	2x mRNA-1273	2x mRNA-1273	2020	602.2	Moderna phase 1
B.1.617.2	B.1.617.2	2020.58	2x mRNA-1273	2x mRNA-1273	2020	429.82	Moderna phase 1
B.1.429	B.1.429	2020.19	2x mRNA-1273	2x mRNA-1273	2020	455.34	Moderna phase 1
P.1	P.1	2020.26	2x mRNA-1273	2x mRNA-1273	2020	277.56	Moderna phase 1
B.1.526+E484K	B.1.526+E484K	2020.3	2x mRNA-1273	2x mRNA-1273	2020	265.39	Moderna phase 1
B.1.617.1	B.1.617.1	2021.13	2x mRNA-1273	2x mRNA-1273	2020	92.99	Moderna phase 1
B.1.351	B.1.351	2021.17	2x mRNA-1273	2x mRNA-1273	2020	63.65	Moderna phase 1
D614G	D614G	2020	2x mRNA-1273	2x mRNA-1273	2020	1704.15	Moderna phase 1
B.1.1.7	B.1.1.7	2020.1	2x mRNA-1273	2x mRNA-1273	2020	820.25	Moderna phase 1
B.1.617.2	B.1.617.2	2020.58	2x mRNA-1273	2x mRNA-1273	2020	1527.57	Moderna phase 1
B.1.429	B.1.429	2020.19	2x mRNA-1273	2x mRNA-1273	2020	1066.98	Moderna phase 1
P.1	P.1	2020.26	2x mRNA-1273	2x mRNA-1273	2020	400.69	Moderna phase 1
B.1.526+E484K	B.1.526+E484K	2020.3	2x mRNA-1273	2x mRNA-1273	2020	561.73	Moderna phase 1
B.1.617.1	B.1.617.1	2021.13	2x mRNA-1273	2x mRNA-1273	2020	335.64	Moderna phase 1
B.1.351	B.1.351	2021.17	2x mRNA-1273	2x mRNA-1273	2020	93.07	Moderna phase 1
D614G	D614G	2020	2x mRNA-1273	2x mRNA-1273	2020	1522.55	Moderna phase 1
B.1.1.7	B.1.1.7	2020.1	2x mRNA-1273	2x mRNA-1273	2020	1184.67	Moderna phase 1
B.1.617.2	B.1.617.2	2020.58	2x mRNA-1273	2x mRNA-1273	2020	534.83	Moderna phase 1
B.1.429	B.1.429	2020.19	2x mRNA-1273	2x mRNA-1273	2020	613.81	Moderna phase 1
P.1	P.1	2020.26	2x mRNA-1273	2x mRNA-1273	2020	138.89	Moderna phase 1
B.1.526+E484K	B.1.526+E484K	2020.3	2x mRNA-1273	2x mRNA-1273	2020	279.12	Moderna phase 1
B.1.617.1	B.1.617.1	2021.13	2x mRNA-1273	2x mRNA-1273	2020	178.83	Moderna phase 1
B.1.351	B.1.351	2021.17	2x mRNA-1273	2x mRNA-1273	2020	48.33	Moderna phase 1
D614G	D614G	2020	2x mRNA-1273	2x mRNA-1273	2020	1342.09	Moderna phase 1
B.1.1.7	B.1.1.7	2020.1	2x mRNA-1273	2x mRNA-1273	2020	1814.58	Moderna phase 1
B.1.617.2	B.1.617.2	2020.58	2x mRNA-1273	2x mRNA-1273	2020	312.71	Moderna phase 1
B.1.429	B.1.429	2020.19	2x mRNA-1273	2x mRNA-1273	2020	641.29	Moderna phase 1
P.1	P.1	2020.26	2x mRNA-1273	2x mRNA-1273	2020	376.87	Moderna phase 1
B.1.526+E484K	B.1.526+E484K	2020.3	2x mRNA-1273	2x mRNA-1273	2020	334.9	Moderna phase 1
B.1.617.1	B.1.617.1	2021.13	2x mRNA-1273	2x mRNA-1273	2020	178.91	Moderna phase 1
B.1.351	B.1.351	2021.17	2x mRNA-1273	2x mRNA-1273	2020	126.13	Moderna phase 1
D614G	D614G	2020	2x mRNA-1273	2x mRNA-1273	2020	851.72	Moderna phase 1
B.1.1.7	B.1.1.7	2020.1	2x mRNA-1273	2x mRNA-1273	2020	1432.48	Moderna phase 1
B.1.617.2	B.1.617.2	2020.58	2x mRNA-1273	2x mRNA-1273	2020	991.5	Moderna phase 1
B.1.429	B.1.429	2020.19	2x mRNA-1273	2x mRNA-1273	2020	467.61	Moderna phase 1
P.1	P.1	2020.26	2x mRNA-1273	2x mRNA-1273	2020	240.83	Moderna phase 1
B.1.526+E484K	B.1.526+E484K	2020.3	2x mRNA-1273	2x mRNA-1273	2020	242.04	Moderna phase 1
B.1.617.1	B.1.617.1	2021.13	2x mRNA-1273	2x mRNA-1273	2020	174.11	Moderna phase 1
B.1.351	B.1.351	2021.17	2x mRNA-1273	2x mRNA-1273	2020	96.58	Moderna phase 1
D614G	D614G	2020	2x mRNA-1273	2x mRNA-1273	2020	813.02	Moderna phase 1
B.1.1.7	B.1.1.7	2020.1	2x mRNA-1273	2x mRNA-1273	2020	759.27	Moderna phase 1
B.1.617.2	B.1.617.2	2020.58	2x mRNA-1273	2x mRNA-1273	2020	1406.12	Moderna phase 1
B.1.429	B.1.429	2020.19	2x mRNA-1273	2x mRNA-1273	2020	300.4	Moderna phase 1
P.1	P.1	2020.26	2x mRNA-1273	2x mRNA-1273	2020	124.96	Moderna phase 1
B.1.526+E484K	B.1.526+E484K	2020.3	2x mRNA-1273	2x mRNA-1273	2020	131.23	Moderna phase 1
B.1.617.1	B.1.617.1	2021.13	2x mRNA-1273	2x mRNA-1273	2020	152.88	Moderna phase 1
B.1.351	B.1.351	2021.17	2x mRNA-1273	2x mRNA-1273	2020	53.83	Moderna phase 1
D614G	D614G	2020	2x mRNA-1273	2x mRNA-1273	2020	2393.05	Moderna phase 1
B.1.1.7	B.1.1.7	2020.1	2x mRNA-1273	2x mRNA-1273	2020	2220.63	Moderna phase 1
B.1.617.2	B.1.617.2	2020.58	2x mRNA-1273	2x mRNA-1273	2020	342.1	Moderna phase 1
B.1.429	B.1.429	2020.19	2x mRNA-1273	2x mRNA-1273	2020	559.72	Moderna phase 1
B.1.526+E484K	B.1.526+E484K	2020.3	2x mRNA-1273	2x mRNA-1273	2020	389.12	Moderna phase 1
B.1.617.1	B.1.617.1	2021.13	2x mRNA-1273	2x mRNA-1273	2020	278.24	Moderna phase 1
D614G	D614G	2020	2x mRNA-1273	2x mRNA-1273	2020	1483.94	Moderna phase 1
B.1.1.7	B.1.1.7	2020.1	2x mRNA-1273	2x mRNA-1273	2020	4998.39	Moderna phase 1
B.1.617.2	B.1.617.2	2020.58	2x mRNA-1273	2x mRNA-1273	2020	637.98	Moderna phase 1
B.1.429	B.1.429	2020.19	2x mRNA-1273	2x mRNA-1273	2020	1256.77	Moderna phase 1
B.1.526+E484K	B.1.526+E484K	2020.3	2x mRNA-1273	2x mRNA-1273	2020	398.15	Moderna phase 1
B.1.617.1	B.1.617.1	2021.13	2x mRNA-1273	2x mRNA-1273	2020	298.6	Moderna phase 1
B.1.351	B.1.351	2021.17	2x mRNA-1273	2x mRNA-1273	2020	160.1	Moderna phase 1
D614G	D614G	2020	2x mRNA-1273	2x mRNA-1273	2020	1600.27	Moderna phase 1
B.1.1.7	B.1.1.7	2020.1	2x mRNA-1273	2x mRNA-1273	2020	2184.41	Moderna phase 1
B.1.617.2	B.1.617.2	2020.58	2x mRNA-1273	2x mRNA-1273	2020	1255.4	Moderna phase 1
B.1.429	B.1.429	2020.19	2x mRNA-1273	2x mRNA-1273	2020	1031.77	Moderna phase 1
P.1	P.1	2020.26	2x mRNA-1273	2x mRNA-1273	2020	200.2	Moderna phase 1
B.1.526+E484K	B.1.526+E484K	2020.3	2x mRNA-1273	2x mRNA-1273	2020	254.94	Moderna phase 1
B.1.617.1	B.1.617.1	2021.13	2x mRNA-1273	2x mRNA-1273	2020	120.89	Moderna phase 1
B.1.351	B.1.351	2021.17	2x mRNA-1273	2x mRNA-1273	2020	113.32	Moderna phase 1
D614G	D614G	2020	2x mRNA-1273	2x mRNA-1273	2020	1500.08	Moderna phase 1
B.1.1.7	B.1.1.7	2020.1	2x mRNA-1273	2x mRNA-1273	2020	677.01	Moderna phase 1
B.1.617.2	B.1.617.2	2020.58	2x mRNA-1273	2x mRNA-1273	2020	344.81	Moderna phase 1
B.1.429	B.1.429	2020.19	2x mRNA-1273	2x mRNA-1273	2020	368.12	Moderna phase 1
B.1.526+E484K	B.1.526+E484K	2020.3	2x mRNA-1273	2x mRNA-1273	2020	175.89	Moderna phase 1
B.1.617.1	B.1.617.1	2021.13	2x mRNA-1273	2x mRNA-1273	2020	98.88	Moderna phase 1
D614G	D614G	2020	D614G	D614G	2020	400.84	CoVPN
B.1.1.7	B.1.1.7	2020.1	D614G	D614G	2020	237.26	CoVPN
B.1.617.2	B.1.617.2	2020.58	D614G	D614G	2020	116.89	CoVPN
B.1.429	B.1.429	2020.19	D614G	D614G	2020	145.9	CoVPN
P.1	P.1	2020.26	D614G	D614G	2020	140.12	CoVPN
B.1.526+E484K	B.1.526+E484K	2020.3	D614G	D614G	2020	55.18	CoVPN
B.1.617.1	B.1.617.1	2021.13	D614G	D614G	2020	45.3	CoVPN
B.1.351	B.1.351	2021.17	D614G	D614G	2020	56.82	CoVPN
D614G	D614G	2020	D614G	D614G	2020	88.87	CoVPN
B.1.1.7	B.1.1.7	2020.1	D614G	D614G	2020	50.48	CoVPN
B.1.617.2	B.1.617.2	2020.58	D614G	D614G	2020	28.55	CoVPN
P.1	P.1	2020.26	D614G	D614G	2020	<40	CoVPN
B.1.526+E484K	B.1.526+E484K	2020.3	D614G	D614G	2020	<40	CoVPN
B.1.617.1	B.1.617.1	2021.13	D614G	D614G	2020	<40	CoVPN
B.1.351	B.1.351	2021.17	D614G	D614G	2020	<40	CoVPN
D614G	D614G	2020	D614G	D614G	2020	150.02	CoVPN
B.1.1.7	B.1.1.7	2020.1	D614G	D614G	2020	240.73	CoVPN
B.1.617.2	B.1.617.2	2020.58	D614G	D614G	2020	34.53	CoVPN
B.1.429	B.1.429	2020.19	D614G	D614G	2020	47.35	CoVPN
P.1	P.1	2020.26	D614G	D614G	2020	<40	CoVPN
B.1.526+E484K	B.1.526+E484K	2020.3	D614G	D614G	2020	29.39	CoVPN
B.1.617.1	B.1.617.1	2021.13	D614G	D614G	2020	20.4	CoVPN
B.1.351	B.1.351	2021.17	D614G	D614G	2020	<40	CoVPN
D614G	D614G	2020	D614G	D614G	2020	290.15	CoVPN
B.1.1.7	B.1.1.7	2020.1	D614G	D614G	2020	88.9	CoVPN
B.1.617.2	B.1.617.2	2020.58	D614G	D614G	2020	1156.31	CoVPN
B.1.429	B.1.429	2020.19	D614G	D614G	2020	79.74	CoVPN
P.1	P.1	2020.26	D614G	D614G	2020	<40	CoVPN
B.1.526+E484K	B.1.526+E484K	2020.3	D614G	D614G	2020	<40	CoVPN
B.1.617.1	B.1.617.1	2021.13	D614G	D614G	2020	<40	CoVPN
D614G	D614G	2020	D614G	D614G	2020	104.77	CoVPN
B.1.1.7	B.1.1.7	2020.1	D614G	D614G	2020	120.03	CoVPN
B.1.617.2	B.1.617.2	2020.58	D614G	D614G	2020	40.21	CoVPN
B.1.429	B.1.429	2020.19	D614G	D614G	2020	55.59	CoVPN
P.1	P.1	2020.26	D614G	D614G	2020	44.24	CoVPN
B.1.526+E484K	B.1.526+E484K	2020.3	D614G	D614G	2020	25.03	CoVPN
B.1.617.1	B.1.617.1	2021.13	D614G	D614G	2020	<40	CoVPN
B.1.351	B.1.351	2021.17	D614G	D614G	2020	<40	CoVPN
D614G	D614G	2020	D614G	D614G	2020	1030.66	CoVPN
B.1.617.2	B.1.617.2	2020.58	D614G	D614G	2020	544.17	CoVPN
B.1.429	B.1.429	2020.19	D614G	D614G	2020	354.92	CoVPN
B.1.526+E484K	B.1.526+E484K	2020.3	D614G	D614G	2020	46.59	CoVPN
B.1.617.1	B.1.617.1	2021.13	D614G	D614G	2020	39.82	CoVPN
B.1.351	B.1.351	2021.17	D614G	D614G	2020	68.31	CoVPN
D614G	D614G	2020	D614G	D614G	2020	1332.13	CoVPN
B.1.1.7	B.1.1.7	2020.1	D614G	D614G	2020	1235.19	CoVPN
B.1.617.2	B.1.617.2	2020.58	D614G	D614G	2020	277.87	CoVPN
P.1	P.1	2020.26	D614G	D614G	2020	203.64	CoVPN
B.1.526+E484K	B.1.526+E484K	2020.3	D614G	D614G	2020	158.21	CoVPN
B.1.617.1	B.1.617.1	2021.13	D614G	D614G	2020	85.29	CoVPN
B.1.351	B.1.351	2021.17	D614G	D614G	2020	56.21	CoVPN
D614G	D614G	2020	D614G	D614G	2020	160.41	CoVPN
B.1.1.7	B.1.1.7	2020.1	D614G	D614G	2020	106.73	CoVPN
B.1.617.2	B.1.617.2	2020.58	D614G	D614G	2020	36.36	CoVPN
P.1	P.1	2020.26	D614G	D614G	2020	45.67	CoVPN
B.1.526+E484K	B.1.526+E484K	2020.3	D614G	D614G	2020	35.37	CoVPN
B.1.617.1	B.1.617.1	2021.13	D614G	D614G	2020	27.37	CoVPN
B.1.351	B.1.351	2021.17	D614G	D614G	2020	26.39	CoVPN
D614G	D614G	2020	D614G	D614G	2020	1210.23	CoVPN
B.1.1.7	B.1.1.7	2020.1	D614G	D614G	2020	1402.48	CoVPN
B.1.617.2	B.1.617.2	2020.58	D614G	D614G	2020	338.52	CoVPN
B.1.429	B.1.429	2020.19	D614G	D614G	2020	381.19	CoVPN
P.1	P.1	2020.26	D614G	D614G	2020	416.52	CoVPN
B.1.526+E484K	B.1.526+E484K	2020.3	D614G	D614G	2020	368.02	CoVPN
B.1.617.1	B.1.617.1	2021.13	D614G	D614G	2020	182.64	CoVPN
B.1.351	B.1.351	2021.17	D614G	D614G	2020	389.86	CoVPN
D614G	D614G	2020	D614G	D614G	2020	129.68	CoVPN
B.1.1.7	B.1.1.7	2020.1	D614G	D614G	2020	129.73	CoVPN
B.1.429	B.1.429	2020.19	D614G	D614G	2020	61.73	CoVPN
P.1	P.1	2020.26	D614G	D614G	2020	80.22	CoVPN
B.1.526+E484K	B.1.526+E484K	2020.3	D614G	D614G	2020	<40	CoVPN
B.1.617.1	B.1.617.1	2021.13	D614G	D614G	2020	<40	CoVPN
B.1.351	B.1.351	2021.17	D614G	D614G	2020	<40	CoVPN
D614G	D614G	2020	D614G	D614G	2020	1006.43	CoVPN
B.1.1.7	B.1.1.7	2020.1	D614G	D614G	2020	923.66	CoVPN
B.1.617.2	B.1.617.2	2020.58	D614G	D614G	2020	485.97	CoVPN
B.1.429	B.1.429	2020.19	D614G	D614G	2020	361.35	CoVPN
P.1	P.1	2020.26	D614G	D614G	2020	50.43	CoVPN
B.1.526+E484K	B.1.526+E484K	2020.3	D614G	D614G	2020	79.01	CoVPN
B.1.617.1	B.1.617.1	2021.13	D614G	D614G	2020	35.97	CoVPN
B.1.351	B.1.351	2021.17	D614G	D614G	2020	40.65	CoVPN
D614G	D614G	2020	D614G	D614G	2020	4775.14	CoVPN
B.1.1.7	B.1.1.7	2020.1	D614G	D614G	2020	4428.06	CoVPN
B.1.429	B.1.429	2020.19	D614G	D614G	2020	593.2	CoVPN
B.1.526+E484K	B.1.526+E484K	2020.3	D614G	D614G	2020	229.68	CoVPN
B.1.617.1	B.1.617.1	2021.13	D614G	D614G	2020	125.75	CoVPN
B.1.351	B.1.351	2021.17	D614G	D614G	2020	86.13	CoVPN
D614G	D614G	2020	D614G	D614G	2020	1068.21	CoVPN
B.1.1.7	B.1.1.7	2020.1	D614G	D614G	2020	885.67	CoVPN
B.1.617.2	B.1.617.2	2020.58	D614G	D614G	2020	165.88	CoVPN
B.1.429	B.1.429	2020.19	D614G	D614G	2020	218.38	CoVPN
P.1	P.1	2020.26	D614G	D614G	2020	121.29	CoVPN
B.1.526+E484K	B.1.526+E484K	2020.3	D614G	D614G	2020	123.68	CoVPN
B.1.617.1	B.1.617.1	2021.13	D614G	D614G	2020	91.61	CoVPN
B.1.351	B.1.351	2021.17	D614G	D614G	2020	64.37	CoVPN
D614G	D614G	2020	D614G	D614G	2020	13002.9	CoVPN
B.1.1.7	B.1.1.7	2020.1	D614G	D614G	2020	20927	CoVPN
B.1.429	B.1.429	2020.19	D614G	D614G	2020	3402.1	CoVPN
P.1	P.1	2020.26	D614G	D614G	2020	363.44	CoVPN
B.1.526+E484K	B.1.526+E484K	2020.3	D614G	D614G	2020	125.65	CoVPN
B.1.617.1	B.1.617.1	2021.13	D614G	D614G	2020	111.31	CoVPN
B.1.351	B.1.351	2021.17	D614G	D614G	2020	73.93	CoVPN
D614G	D614G	2020	D614G	D614G	2020	4747.33	CoVPN
B.1.1.7	B.1.1.7	2020.1	D614G	D614G	2020	2182.58	CoVPN
B.1.429	B.1.429	2020.19	D614G	D614G	2020	2799.09	CoVPN
P.1	P.1	2020.26	D614G	D614G	2020	389.94	CoVPN
B.1.526+E484K	B.1.526+E484K	2020.3	D614G	D614G	2020	393.71	CoVPN
B.1.617.1	B.1.617.1	2021.13	D614G	D614G	2020	409.45	CoVPN
B.1.351	B.1.351	2021.17	D614G	D614G	2020	310.63	CoVPN
D614G	D614G	2020	B.1.351	B.1.351	2021.17	765.63	CoVPN
B.1.1.7	B.1.1.7	2020.1	B.1.351	B.1.351	2021.17	1912.68	CoVPN
B.1.617.2	B.1.617.2	2020.58	B.1.351	B.1.351	2021.17	3893.9	CoVPN
B.1.429	B.1.429	2020.19	B.1.351	B.1.351	2021.17	1256.25	CoVPN
P.1	P.1	2020.26	B.1.351	B.1.351	2021.17	8194.27	CoVPN
B.1.526+E484K	B.1.526+E484K	2020.3	B.1.351	B.1.351	2021.17	916.86	CoVPN
B.1.617.1	B.1.617.1	2021.13	B.1.351	B.1.351	2021.17	1347.73	CoVPN
B.1.351	B.1.351	2021.17	B.1.351	B.1.351	2021.17	2052.94	CoVPN
D614G	D614G	2020	B.1.351	B.1.351	2021.17	<40	CoVPN
B.1.1.7	B.1.1.7	2020.1	B.1.351	B.1.351	2021.17	<40	CoVPN
B.1.617.2	B.1.617.2	2020.58	B.1.351	B.1.351	2021.17	<40	CoVPN
B.1.429	B.1.429	2020.19	B.1.351	B.1.351	2021.17	<40	CoVPN
P.1	P.1	2020.26	B.1.351	B.1.351	2021.17	36.19	CoVPN
B.1.526+E484K	B.1.526+E484K	2020.3	B.1.351	B.1.351	2021.17	<40	CoVPN
B.1.617.1	B.1.617.1	2021.13	B.1.351	B.1.351	2021.17	<40	CoVPN
B.1.351	B.1.351	2021.17	B.1.351	B.1.351	2021.17	30.96	CoVPN
D614G	D614G	2020	B.1.351	B.1.351	2021.17	65.37	CoVPN
B.1.1.7	B.1.1.7	2020.1	B.1.351	B.1.351	2021.17	87.55	CoVPN
B.1.617.2	B.1.617.2	2020.58	B.1.351	B.1.351	2021.17	33.39	CoVPN
B.1.429	B.1.429	2020.19	B.1.351	B.1.351	2021.17	70.57	CoVPN
P.1	P.1	2020.26	B.1.351	B.1.351	2021.17	193.75	CoVPN
B.1.526+E484K	B.1.526+E484K	2020.3	B.1.351	B.1.351	2021.17	38.23	CoVPN
B.1.617.1	B.1.617.1	2021.13	B.1.351	B.1.351	2021.17	72.21	CoVPN
B.1.351	B.1.351	2021.17	B.1.351	B.1.351	2021.17	166.96	CoVPN
D614G	D614G	2020	B.1.351	B.1.351	2021.17	159.18	CoVPN
B.1.1.7	B.1.1.7	2020.1	B.1.351	B.1.351	2021.17	336.64	CoVPN
B.1.617.2	B.1.617.2	2020.58	B.1.351	B.1.351	2021.17	249.9	CoVPN
B.1.429	B.1.429	2020.19	B.1.351	B.1.351	2021.17	77.72	CoVPN
P.1	P.1	2020.26	B.1.351	B.1.351	2021.17	956.29	CoVPN
B.1.526+E484K	B.1.526+E484K	2020.3	B.1.351	B.1.351	2021.17	152.56	CoVPN
B.1.617.1	B.1.617.1	2021.13	B.1.351	B.1.351	2021.17	322.4	CoVPN
B.1.351	B.1.351	2021.17	B.1.351	B.1.351	2021.17	301.2	CoVPN
D614G	D614G	2020	B.1.351	B.1.351	2021.17	<40	CoVPN
B.1.1.7	B.1.1.7	2020.1	B.1.351	B.1.351	2021.17	<40	CoVPN
B.1.617.2	B.1.617.2	2020.58	B.1.351	B.1.351	2021.17	<40	CoVPN
B.1.429	B.1.429	2020.19	B.1.351	B.1.351	2021.17	<40	CoVPN
P.1	P.1	2020.26	B.1.351	B.1.351	2021.17	606.69	CoVPN
B.1.526+E484K	B.1.526+E484K	2020.3	B.1.351	B.1.351	2021.17	<40	CoVPN
B.1.617.1	B.1.617.1	2021.13	B.1.351	B.1.351	2021.17	<40	CoVPN
B.1.351	B.1.351	2021.17	B.1.351	B.1.351	2021.17	249.18	CoVPN
D614G	D614G	2020	B.1.351	B.1.351	2021.17	<40	CoVPN
B.1.1.7	B.1.1.7	2020.1	B.1.351	B.1.351	2021.17	<40	CoVPN
B.1.617.2	B.1.617.2	2020.58	B.1.351	B.1.351	2021.17	<40	CoVPN
B.1.429	B.1.429	2020.19	B.1.351	B.1.351	2021.17	<40	CoVPN
P.1	P.1	2020.26	B.1.351	B.1.351	2021.17	34.32	CoVPN
B.1.526+E484K	B.1.526+E484K	2020.3	B.1.351	B.1.351	2021.17	<40	CoVPN
B.1.617.1	B.1.617.1	2021.13	B.1.351	B.1.351	2021.17	61.22	CoVPN
B.1.351	B.1.351	2021.17	B.1.351	B.1.351	2021.17	<40	CoVPN
D614G	D614G	2020	B.1.351	B.1.351	2021.17	<40	CoVPN
B.1.1.7	B.1.1.7	2020.1	B.1.351	B.1.351	2021.17	<40	CoVPN
B.1.617.2	B.1.617.2	2020.58	B.1.351	B.1.351	2021.17	<40	CoVPN
B.1.429	B.1.429	2020.19	B.1.351	B.1.351	2021.17	<40	CoVPN
P.1	P.1	2020.26	B.1.351	B.1.351	2021.17	517.23	CoVPN
B.1.526+E484K	B.1.526+E484K	2020.3	B.1.351	B.1.351	2021.17	<40	CoVPN
B.1.617.1	B.1.617.1	2021.13	B.1.351	B.1.351	2021.17	<40	CoVPN
B.1.351	B.1.351	2021.17	B.1.351	B.1.351	2021.17	33.61	CoVPN
D614G	D614G	2020	B.1.351	B.1.351	2021.17	<40	CoVPN
B.1.1.7	B.1.1.7	2020.1	B.1.351	B.1.351	2021.17	37.99	CoVPN
B.1.617.2	B.1.617.2	2020.58	B.1.351	B.1.351	2021.17	<40	CoVPN
B.1.429	B.1.429	2020.19	B.1.351	B.1.351	2021.17	<40	CoVPN
P.1	P.1	2020.26	B.1.351	B.1.351	2021.17	93.29	CoVPN
B.1.526+E484K	B.1.526+E484K	2020.3	B.1.351	B.1.351	2021.17	<40	CoVPN
B.1.617.1	B.1.617.1	2021.13	B.1.351	B.1.351	2021.17	<40	CoVPN
B.1.351	B.1.351	2021.17	B.1.351	B.1.351	2021.17	52.85	CoVPN
D614G	D614G	2020	B.1.351	B.1.351	2021.17	22.52	CoVPN
B.1.1.7	B.1.1.7	2020.1	B.1.351	B.1.351	2021.17	71.64	CoVPN
B.1.617.2	B.1.617.2	2020.58	B.1.351	B.1.351	2021.17	68.72	CoVPN
B.1.429	B.1.429	2020.19	B.1.351	B.1.351	2021.17	42.51	CoVPN
P.1	P.1	2020.26	B.1.351	B.1.351	2021.17	721.03	CoVPN
B.1.526+E484K	B.1.526+E484K	2020.3	B.1.351	B.1.351	2021.17	60.92	CoVPN
B.1.617.1	B.1.617.1	2021.13	B.1.351	B.1.351	2021.17	60.59	CoVPN
B.1.351	B.1.351	2021.17	B.1.351	B.1.351	2021.17	320.67	CoVPN
D614G	D614G	2020	B.1.351	B.1.351	2021.17	84.08	CoVPN
B.1.1.7	B.1.1.7	2020.1	B.1.351	B.1.351	2021.17	263.96	CoVPN
B.1.617.2	B.1.617.2	2020.58	B.1.351	B.1.351	2021.17	<40	CoVPN
B.1.429	B.1.429	2020.19	B.1.351	B.1.351	2021.17	568.21	CoVPN
P.1	P.1	2020.26	B.1.351	B.1.351	2021.17	2519.27	CoVPN
B.1.526+E484K	B.1.526+E484K	2020.3	B.1.351	B.1.351	2021.17	114.06	CoVPN
B.1.617.1	B.1.617.1	2021.13	B.1.351	B.1.351	2021.17	41.61	CoVPN
B.1.351	B.1.351	2021.17	B.1.351	B.1.351	2021.17	574.86	CoVPN
D614G	D614G	2020	B.1.351	B.1.351	2021.17	<40	CoVPN
B.1.1.7	B.1.1.7	2020.1	B.1.351	B.1.351	2021.17	36.53	CoVPN
B.1.617.2	B.1.617.2	2020.58	B.1.351	B.1.351	2021.17	<40	CoVPN
B.1.429	B.1.429	2020.19	B.1.351	B.1.351	2021.17	<40	CoVPN
P.1	P.1	2020.26	B.1.351	B.1.351	2021.17	166.61	CoVPN
B.1.526+E484K	B.1.526+E484K	2020.3	B.1.351	B.1.351	2021.17	<40	CoVPN
B.1.617.1	B.1.617.1	2021.13	B.1.351	B.1.351	2021.17	<40	CoVPN
B.1.351	B.1.351	2021.17	B.1.351	B.1.351	2021.17	61.57	CoVPN
D614G	D614G	2020	B.1.351	B.1.351	2021.17	46.77	CoVPN
B.1.1.7	B.1.1.7	2020.1	B.1.351	B.1.351	2021.17	1201.85	CoVPN
B.1.617.2	B.1.617.2	2020.58	B.1.351	B.1.351	2021.17	<40	CoVPN
B.1.429	B.1.429	2020.19	B.1.351	B.1.351	2021.17	<40	CoVPN
P.1	P.1	2020.26	B.1.351	B.1.351	2021.17	73.25	CoVPN
B.1.526+E484K	B.1.526+E484K	2020.3	B.1.351	B.1.351	2021.17	<40	CoVPN
B.1.617.1	B.1.617.1	2021.13	B.1.351	B.1.351	2021.17	<40	CoVPN
B.1.351	B.1.351	2021.17	B.1.351	B.1.351	2021.17	86.12	CoVPN
D614G	D614G	2020	B.1.351	B.1.351	2021.17	<40	CoVPN
B.1.1.7	B.1.1.7	2020.1	B.1.351	B.1.351	2021.17	51.06	CoVPN
B.1.617.2	B.1.617.2	2020.58	B.1.351	B.1.351	2021.17	<40	CoVPN
B.1.429	B.1.429	2020.19	B.1.351	B.1.351	2021.17	<40	CoVPN
P.1	P.1	2020.26	B.1.351	B.1.351	2021.17	338.2	CoVPN
B.1.526+E484K	B.1.526+E484K	2020.3	B.1.351	B.1.351	2021.17	41.57	CoVPN
B.1.617.1	B.1.617.1	2021.13	B.1.351	B.1.351	2021.17	<40	CoVPN
B.1.351	B.1.351	2021.17	B.1.351	B.1.351	2021.17	166.94	CoVPN
D614G	D614G	2020	B.1.351	B.1.351	2021.17	859.46	CoVPN
B.1.1.7	B.1.1.7	2020.1	B.1.351	B.1.351	2021.17	1374.63	CoVPN
B.1.617.2	B.1.617.2	2020.58	B.1.351	B.1.351	2021.17	321.31	CoVPN
B.1.429	B.1.429	2020.19	B.1.351	B.1.351	2021.17	699.65	CoVPN
P.1	P.1	2020.26	B.1.351	B.1.351	2021.17	5123.78	CoVPN
B.1.526+E484K	B.1.526+E484K	2020.3	B.1.351	B.1.351	2021.17	964.96	CoVPN
B.1.617.1	B.1.617.1	2021.13	B.1.351	B.1.351	2021.17	345.51	CoVPN
B.1.351	B.1.351	2021.17	B.1.351	B.1.351	2021.17	2278.06	CoVPN
D614G	D614G	2020	B.1.351	B.1.351	2021.17	40.22	CoVPN
B.1.1.7	B.1.1.7	2020.1	B.1.351	B.1.351	2021.17	132.22	CoVPN
B.1.617.2	B.1.617.2	2020.58	B.1.351	B.1.351	2021.17	31.85	CoVPN
B.1.429	B.1.429	2020.19	B.1.351	B.1.351	2021.17	51.66	CoVPN
P.1	P.1	2020.26	B.1.351	B.1.351	2021.17	584.56	CoVPN
B.1.526+E484K	B.1.526+E484K	2020.3	B.1.351	B.1.351	2021.17	69.72	CoVPN
B.1.617.1	B.1.617.1	2021.13	B.1.351	B.1.351	2021.17	33.48	CoVPN
B.1.351	B.1.351	2021.17	B.1.351	B.1.351	2021.17	321.44	CoVPN
D614G	D614G	2020	B.1.351	B.1.351	2021.17	41.57	CoVPN
B.1.1.7	B.1.1.7	2020.1	B.1.351	B.1.351	2021.17	55.49	CoVPN
B.1.617.2	B.1.617.2	2020.58	B.1.351	B.1.351	2021.17	<40	CoVPN
B.1.429	B.1.429	2020.19	B.1.351	B.1.351	2021.17	23.67	CoVPN
P.1	P.1	2020.26	B.1.351	B.1.351	2021.17	90.71	CoVPN
B.1.526+E484K	B.1.526+E484K	2020.3	B.1.351	B.1.351	2021.17	<40	CoVPN
B.1.617.1	B.1.617.1	2021.13	B.1.351	B.1.351	2021.17	<40	CoVPN
B.1.351	B.1.351	2021.17	B.1.351	B.1.351	2021.17	208.61	CoVPN
D614G	D614G	2020	B.1.351	B.1.351	2021.17	136.67	CoVPN
B.1.1.7	B.1.1.7	2020.1	B.1.351	B.1.351	2021.17	614.55	CoVPN
B.1.617.2	B.1.617.2	2020.58	B.1.351	B.1.351	2021.17	239.44	CoVPN
B.1.429	B.1.429	2020.19	B.1.351	B.1.351	2021.17	162.55	CoVPN
P.1	P.1	2020.26	B.1.351	B.1.351	2021.17	898.43	CoVPN
B.1.526+E484K	B.1.526+E484K	2020.3	B.1.351	B.1.351	2021.17	115.53	CoVPN
B.1.617.1	B.1.617.1	2021.13	B.1.351	B.1.351	2021.17	158.52	CoVPN
B.1.351	B.1.351	2021.17	B.1.351	B.1.351	2021.17	309.39	CoVPN
D614G	D614G	2020	B.1.526+E484K	B.1.526+E484K	2020.3	70.97	CDC/C-HEaRT
B.1.1.7	B.1.1.7	2020.1	B.1.526+E484K	B.1.526+E484K	2020.3	44.49	CDC/C-HEaRT
B.1.429	B.1.429	2020.19	B.1.526+E484K	B.1.526+E484K	2020.3	40.04	CDC/C-HEaRT
B.1.526+E484K	B.1.526+E484K	2020.3	B.1.526+E484K	B.1.526+E484K	2020.3	38.41	CDC/C-HEaRT
P.1	P.1	2020.26	B.1.526+E484K	B.1.526+E484K	2020.3	84.85	CDC/C-HEaRT
B.1.351	B.1.351	2021.17	B.1.526+E484K	B.1.526+E484K	2020.3	<40	CDC/C-HEaRT
B.1.617.1	B.1.617.1	2021.13	B.1.526+E484K	B.1.526+E484K	2020.3	<40	CDC/C-HEaRT
B.1.617.2	B.1.617.2	2020.58	B.1.526+E484K	B.1.526+E484K	2020.3	<40	CDC/C-HEaRT
D614G	D614G	2020	B.1.526+E484K	B.1.526+E484K	2020.3	35.98	CDC/C-HEaRT
B.1.1.7	B.1.1.7	2020.1	B.1.526+E484K	B.1.526+E484K	2020.3	<40	CDC/C-HEaRT
B.1.429	B.1.429	2020.19	B.1.526+E484K	B.1.526+E484K	2020.3	<40	CDC/C-HEaRT
B.1.526+E484K	B.1.526+E484K	2020.3	B.1.526+E484K	B.1.526+E484K	2020.3	45.34	CDC/C-HEaRT
P.1	P.1	2020.26	B.1.526+E484K	B.1.526+E484K	2020.3	286.25	CDC/C-HEaRT
B.1.351	B.1.351	2021.17	B.1.526+E484K	B.1.526+E484K	2020.3	28.34	CDC/C-HEaRT
B.1.617.1	B.1.617.1	2021.13	B.1.526+E484K	B.1.526+E484K	2020.3	<40	CDC/C-HEaRT
B.1.617.2	B.1.617.2	2020.58	B.1.526+E484K	B.1.526+E484K	2020.3	<40	CDC/C-HEaRT
D614G	D614G	2020	B.1.637	B.1.637	2020.29	228.86	CDC/C-HEaRT
B.1.1.7	B.1.1.7	2020.1	B.1.637	B.1.637	2020.29	484.88	CDC/C-HEaRT
B.1.429	B.1.429	2020.19	B.1.637	B.1.637	2020.29	378.77	CDC/C-HEaRT
B.1.526+E484K	B.1.526+E484K	2020.3	B.1.637	B.1.637	2020.29	64.63	CDC/C-HEaRT
P.1	P.1	2020.26	B.1.637	B.1.637	2020.29	124.35	CDC/C-HEaRT
B.1.351	B.1.351	2021.17	B.1.637	B.1.637	2020.29	25.8	CDC/C-HEaRT
B.1.617.1	B.1.617.1	2021.13	B.1.637	B.1.637	2020.29	138.65	CDC/C-HEaRT
B.1.617.2	B.1.617.2	2020.58	B.1.637	B.1.637	2020.29	203.67	CDC/C-HEaRT
D614G	D614G	2020	B.1.637	B.1.637	2020.29	<40	CDC/C-HEaRT
B.1.1.7	B.1.1.7	2020.1	B.1.637	B.1.637	2020.29	<40	CDC/C-HEaRT
B.1.429	B.1.429	2020.19	B.1.637	B.1.637	2020.29	<40	CDC/C-HEaRT
B.1.526+E484K	B.1.526+E484K	2020.3	B.1.637	B.1.637	2020.29	<40	CDC/C-HEaRT
P.1	P.1	2020.26	B.1.637	B.1.637	2020.29	<40	CDC/C-HEaRT
B.1.351	B.1.351	2021.17	B.1.637	B.1.637	2020.29	<40	CDC/C-HEaRT
B.1.617.1	B.1.617.1	2021.13	B.1.637	B.1.637	2020.29	<40	CDC/C-HEaRT
B.1.617.2	B.1.617.2	2020.58	B.1.637	B.1.637	2020.29	<40	CDC/C-HEaRT
D614G	D614G	2020	B.1.637	B.1.637	2020.29	33.47	CDC/C-HEaRT
B.1.1.7	B.1.1.7	2020.1	B.1.637	B.1.637	2020.29	50.79	CDC/C-HEaRT
B.1.429	B.1.429	2020.19	B.1.637	B.1.637	2020.29	60.68	CDC/C-HEaRT
B.1.526+E484K	B.1.526+E484K	2020.3	B.1.637	B.1.637	2020.29	<40	CDC/C-HEaRT
P.1	P.1	2020.26	B.1.637	B.1.637	2020.29	<40	CDC/C-HEaRT
B.1.351	B.1.351	2021.17	B.1.637	B.1.637	2020.29	<40	CDC/C-HEaRT
B.1.617.1	B.1.617.1	2021.13	B.1.637	B.1.637	2020.29	<40	CDC/C-HEaRT
B.1.617.2	B.1.617.2	2020.58	B.1.637	B.1.637	2020.29	26.18	CDC/C-HEaRT
D614G	D614G	2020	B.1.617.2	B.1.617.2	2020.58	60.8	UW-Madison
B.1.1.7	B.1.1.7	2020.1	B.1.617.2	B.1.617.2	2020.58	47.47	UW-Madison
B.1.429	B.1.429	2020.19	B.1.617.2	B.1.617.2	2020.58	111.22	UW-Madison
B.1.526+E484K	B.1.526+E484K	2020.3	B.1.617.2	B.1.617.2	2020.58	<40	UW-Madison
P.1	P.1	2020.26	B.1.617.2	B.1.617.2	2020.58	24.28	UW-Madison
B.1.351	B.1.351	2021.17	B.1.617.2	B.1.617.2	2020.58	<40	UW-Madison
B.1.617.1	B.1.617.1	2021.13	B.1.617.2	B.1.617.2	2020.58	<40	UW-Madison
B.1.617.2	B.1.617.2	2020.58	B.1.617.2	B.1.617.2	2020.58	475.35	UW-Madison
B.1.617.2+K417N	B.1.617.2+K417N	2020.58	B.1.617.2	B.1.617.2	2020.58	130.16	UW-Madison
D614G	D614G	2020	B.1.617.2	B.1.617.2	2020.58	46.19	UW-Madison
B.1.1.7	B.1.1.7	2020.1	B.1.617.2	B.1.617.2	2020.58	29.86	UW-Madison
B.1.429	B.1.429	2020.19	B.1.617.2	B.1.617.2	2020.58	58.4	UW-Madison
B.1.526+E484K	B.1.526+E484K	2020.3	B.1.617.2	B.1.617.2	2020.58	<40	UW-Madison
P.1	P.1	2020.26	B.1.617.2	B.1.617.2	2020.58	<40	UW-Madison
B.1.351	B.1.351	2021.17	B.1.617.2	B.1.617.2	2020.58	<40	UW-Madison
B.1.617.1	B.1.617.1	2021.13	B.1.617.2	B.1.617.2	2020.58	<40	UW-Madison
B.1.617.2	B.1.617.2	2020.58	B.1.617.2	B.1.617.2	2020.58	2399.42	UW-Madison
B.1.617.2+K417N	B.1.617.2+K417N	2020.58	B.1.617.2	B.1.617.2	2020.58	757.04	UW-Madison
D614G	D614G	2020	P.1	P.1	2020.26	229.2	UW-Madison
B.1.1.7	B.1.1.7	2020.1	P.1	P.1	2020.26	7737.66	UW-Madison
B.1.429	B.1.429	2020.19	P.1	P.1	2020.26	76.36	UW-Madison
B.1.526+E484K	B.1.526+E484K	2020.3	P.1	P.1	2020.26	68.52	UW-Madison
P.1	P.1	2020.26	P.1	P.1	2020.26	256.79	UW-Madison
B.1.351	B.1.351	2021.17	P.1	P.1	2020.26	75.88	UW-Madison
B.1.617.1	B.1.617.1	2021.13	P.1	P.1	2020.26	25.91	UW-Madison
B.1.617.2	B.1.617.2	2020.58	P.1	P.1	2020.26	43.43	UW-Madison
B.1.617.2+K417N	B.1.617.2+K417N	2020.58	P.1	P.1	2020.26	28.73	UW-Madison
D614G	D614G	2020	B.1.526+E484K	B.1.526+E484K	2020.3	50.38	Mt Sinai
B.1.1.7	B.1.1.7	2020.1	B.1.526+E484K	B.1.526+E484K	2020.3	<40	Mt Sinai
B.1.429	B.1.429	2020.19	B.1.526+E484K	B.1.526+E484K	2020.3	44.38	Mt Sinai
B.1.526+E484K	B.1.526+E484K	2020.3	B.1.526+E484K	B.1.526+E484K	2020.3	46.29	Mt Sinai
P.1	P.1	2020.26	B.1.526+E484K	B.1.526+E484K	2020.3	82.02	Mt Sinai
B.1.351	B.1.351	2021.17	B.1.526+E484K	B.1.526+E484K	2020.3	27.78	Mt Sinai
B.1.617.2	B.1.617.2	2020.58	B.1.526+E484K	B.1.526+E484K	2020.3	67.81	Mt Sinai
D614G	D614G	2020	B.1.526+E484K	B.1.526+E484K	2020.3	<40	Mt Sinai
B.1.1.7	B.1.1.7	2020.1	B.1.526+E484K	B.1.526+E484K	2020.3	<40	Mt Sinai
B.1.429	B.1.429	2020.19	B.1.526+E484K	B.1.526+E484K	2020.3	<40	Mt Sinai
B.1.526+E484K	B.1.526+E484K	2020.3	B.1.526+E484K	B.1.526+E484K	2020.3	35.64	Mt Sinai
P.1	P.1	2020.26	B.1.526+E484K	B.1.526+E484K	2020.3	67.25	Mt Sinai
B.1.351	B.1.351	2021.17	B.1.526+E484K	B.1.526+E484K	2020.3	21.84	Mt Sinai
B.1.617.2	B.1.617.2	2020.58	B.1.526+E484K	B.1.526+E484K	2020.3	<40	Mt Sinai
D614G	D614G	2020	B.1.526+E484K	B.1.526+E484K	2020.3	45.41	Mt Sinai
B.1.1.7	B.1.1.7	2020.1	B.1.526+E484K	B.1.526+E484K	2020.3	293.05	Mt Sinai
B.1.429	B.1.429	2020.19	B.1.526+E484K	B.1.526+E484K	2020.3	49.69	Mt Sinai
B.1.526+E484K	B.1.526+E484K	2020.3	B.1.526+E484K	B.1.526+E484K	2020.3	38.1	Mt Sinai
P.1	P.1	2020.26	B.1.526+E484K	B.1.526+E484K	2020.3	61.38	Mt Sinai
B.1.351	B.1.351	2021.17	B.1.526+E484K	B.1.526+E484K	2020.3	<40	Mt Sinai
B.1.617.2	B.1.617.2	2020.58	B.1.526+E484K	B.1.526+E484K	2020.3	42.09	Mt Sinai
D614G	D614G	2020	B.1.526+E484K	B.1.526+E484K	2020.3	<40	Mt Sinai
B.1.1.7	B.1.1.7	2020.1	B.1.526+E484K	B.1.526+E484K	2020.3	64.17	Mt Sinai
B.1.429	B.1.429	2020.19	B.1.526+E484K	B.1.526+E484K	2020.3	<40	Mt Sinai
B.1.526+E484K	B.1.526+E484K	2020.3	B.1.526+E484K	B.1.526+E484K	2020.3	<40	Mt Sinai
P.1	P.1	2020.26	B.1.526+E484K	B.1.526+E484K	2020.3	<40	Mt Sinai
B.1.351	B.1.351	2021.17	B.1.526+E484K	B.1.526+E484K	2020.3	<40	Mt Sinai
B.1.617.2	B.1.617.2	2020.58	B.1.526+E484K	B.1.526+E484K	2020.3	<40	Mt Sinai
D614G	D614G	2020	B.1.1.7	B.1.1.7	2020.1	5171.01	BC CDC
B.1.1.7	B.1.1.7	2020.1	B.1.1.7	B.1.1.7	2020.1	12011.4	BC CDC
B.1.429	B.1.429	2020.19	B.1.1.7	B.1.1.7	2020.1	5329.81	BC CDC
P.1	P.1	2020.26	B.1.1.7	B.1.1.7	2020.1	5094.13	BC CDC
B.1.351	B.1.351	2021.17	B.1.1.7	B.1.1.7	2020.1	13167	BC CDC
B.1.617.2	B.1.617.2	2020.58	B.1.1.7	B.1.1.7	2020.1	10502.9	BC CDC
D614G	D614G	2020	B.1.1.7	B.1.1.7	2020.1	239.56	BC CDC
B.1.1.7	B.1.1.7	2020.1	B.1.1.7	B.1.1.7	2020.1	387.68	BC CDC
B.1.429	B.1.429	2020.19	B.1.1.7	B.1.1.7	2020.1	300.52	BC CDC
P.1	P.1	2020.26	B.1.1.7	B.1.1.7	2020.1	173.72	BC CDC
B.1.351	B.1.351	2021.17	B.1.1.7	B.1.1.7	2020.1	219.04	BC CDC
B.1.617.2	B.1.617.2	2020.58	B.1.1.7	B.1.1.7	2020.1	89.85	BC CDC
D614G	D614G	2020	B.1.1.7	B.1.1.7	2020.1	66.42	BC CDC
B.1.1.7	B.1.1.7	2020.1	B.1.1.7	B.1.1.7	2020.1	230.59	BC CDC
B.1.429	B.1.429	2020.19	B.1.1.7	B.1.1.7	2020.1	56.9	BC CDC
P.1	P.1	2020.26	B.1.1.7	B.1.1.7	2020.1	47.62	BC CDC
B.1.351	B.1.351	2021.17	B.1.1.7	B.1.1.7	2020.1	57.72	BC CDC
B.1.617.2	B.1.617.2	2020.58	B.1.1.7	B.1.1.7	2020.1	<40	BC CDC
D614G	D614G	2020	B.1.1.7	B.1.1.7	2020.1	1483.76	BC CDC
B.1.1.7	B.1.1.7	2020.1	B.1.1.7	B.1.1.7	2020.1	2641.99	BC CDC
B.1.429	B.1.429	2020.19	B.1.1.7	B.1.1.7	2020.1	1373.83	BC CDC
P.1	P.1	2020.26	B.1.1.7	B.1.1.7	2020.1	75.18	BC CDC
B.1.351	B.1.351	2021.17	B.1.1.7	B.1.1.7	2020.1	70.12	BC CDC
B.1.617.2	B.1.617.2	2020.58	B.1.1.7	B.1.1.7	2020.1	473.38	BC CDC
D614G	D614G	2020	B.1.1.7	B.1.1.7	2020.1	909.07	BC CDC
B.1.1.7	B.1.1.7	2020.1	B.1.1.7	B.1.1.7	2020.1	17997.5	BC CDC
B.1.429	B.1.429	2020.19	B.1.1.7	B.1.1.7	2020.1	776.9	BC CDC
P.1	P.1	2020.26	B.1.1.7	B.1.1.7	2020.1	641.77	BC CDC
B.1.351	B.1.351	2021.17	B.1.1.7	B.1.1.7	2020.1	278.03	BC CDC
B.1.617.2	B.1.617.2	2020.58	B.1.1.7	B.1.1.7	2020.1	201.83	BC CDC
D614G	D614G	2020	B.1.1.7	B.1.1.7	2020.1	89.24	BC CDC
B.1.1.7	B.1.1.7	2020.1	B.1.1.7	B.1.1.7	2020.1	147.77	BC CDC
B.1.429	B.1.429	2020.19	B.1.1.7	B.1.1.7	2020.1	<40	BC CDC
P.1	P.1	2020.26	B.1.1.7	B.1.1.7	2020.1	40.09	BC CDC
B.1.351	B.1.351	2021.17	B.1.1.7	B.1.1.7	2020.1	<40	BC CDC
B.1.617.2	B.1.617.2	2020.58	B.1.1.7	B.1.1.7	2020.1	46.44	BC CDC
D614G	D614G	2020	B.1.1.7	B.1.1.7	2020.1	73.63	BC CDC
B.1.1.7	B.1.1.7	2020.1	B.1.1.7	B.1.1.7	2020.1	270.45	BC CDC
B.1.429	B.1.429	2020.19	B.1.1.7	B.1.1.7	2020.1	21.35	BC CDC
P.1	P.1	2020.26	B.1.1.7	B.1.1.7	2020.1	53.59	BC CDC
B.1.351	B.1.351	2021.17	B.1.1.7	B.1.1.7	2020.1	<40	BC CDC
B.1.617.2	B.1.617.2	2020.58	B.1.1.7	B.1.1.7	2020.1	<40	BC CDC
D614G	D614G	2020	B.1.1.7	B.1.1.7	2020.1	249.28	BC CDC
B.1.1.7	B.1.1.7	2020.1	B.1.1.7	B.1.1.7	2020.1	231.95	BC CDC
B.1.429	B.1.429	2020.19	B.1.1.7	B.1.1.7	2020.1	131.55	BC CDC
P.1	P.1	2020.26	B.1.1.7	B.1.1.7	2020.1	57.95	BC CDC
B.1.351	B.1.351	2021.17	B.1.1.7	B.1.1.7	2020.1	<40	BC CDC
B.1.617.2	B.1.617.2	2020.58	B.1.1.7	B.1.1.7	2020.1	69.1	BC CDC
D614G	D614G	2020	B.1.1.7	B.1.1.7	2020.1	105.2	BC CDC
B.1.1.7	B.1.1.7	2020.1	B.1.1.7	B.1.1.7	2020.1	218.42	BC CDC
B.1.429	B.1.429	2020.19	B.1.1.7	B.1.1.7	2020.1	61.13	BC CDC
P.1	P.1	2020.26	B.1.1.7	B.1.1.7	2020.1	64.19	BC CDC
B.1.351	B.1.351	2021.17	B.1.1.7	B.1.1.7	2020.1	<40	BC CDC
B.1.617.2	B.1.617.2	2020.58	B.1.1.7	B.1.1.7	2020.1	60.84	BC CDC
D614G	D614G	2020	B.1.1.7	B.1.1.7	2020.1	969.22	BC CDC
B.1.1.7	B.1.1.7	2020.1	B.1.1.7	B.1.1.7	2020.1	1502.17	BC CDC
B.1.429	B.1.429	2020.19	B.1.1.7	B.1.1.7	2020.1	303.43	BC CDC
P.1	P.1	2020.26	B.1.1.7	B.1.1.7	2020.1	643.37	BC CDC
B.1.351	B.1.351	2021.17	B.1.1.7	B.1.1.7	2020.1	121.83	BC CDC
B.1.617.2	B.1.617.2	2020.58	B.1.1.7	B.1.1.7	2020.1	233.12	BC CDC
D614G	D614G	2020	B.1.1.7	B.1.1.7	2020.1	638.84	BC CDC
B.1.1.7	B.1.1.7	2020.1	B.1.1.7	B.1.1.7	2020.1	1308.19	BC CDC
B.1.429	B.1.429	2020.19	B.1.1.7	B.1.1.7	2020.1	191.57	BC CDC
P.1	P.1	2020.26	B.1.1.7	B.1.1.7	2020.1	396.17	BC CDC
B.1.351	B.1.351	2021.17	B.1.1.7	B.1.1.7	2020.1	215.43	BC CDC
B.1.617.2	B.1.617.2	2020.58	B.1.1.7	B.1.1.7	2020.1	85.97	BC CDC
D614G	D614G	2020	B.1.1.7	B.1.1.7	2020.1	171.46	BC CDC
B.1.1.7	B.1.1.7	2020.1	B.1.1.7	B.1.1.7	2020.1	188.44	BC CDC
B.1.429	B.1.429	2020.19	B.1.1.7	B.1.1.7	2020.1	74.7	BC CDC
P.1	P.1	2020.26	B.1.1.7	B.1.1.7	2020.1	74.63	BC CDC
B.1.351	B.1.351	2021.17	B.1.1.7	B.1.1.7	2020.1	45.66	BC CDC
B.1.617.2	B.1.617.2	2020.58	B.1.1.7	B.1.1.7	2020.1	83.02	BC CDC
D614G	D614G	2020	B.1.1.7	B.1.1.7	2020.1	2279.27	BC CDC
B.1.1.7	B.1.1.7	2020.1	B.1.1.7	B.1.1.7	2020.1	2118.83	BC CDC
B.1.429	B.1.429	2020.19	B.1.1.7	B.1.1.7	2020.1	1720.13	BC CDC
P.1	P.1	2020.26	B.1.1.7	B.1.1.7	2020.1	417.95	BC CDC
B.1.351	B.1.351	2021.17	B.1.1.7	B.1.1.7	2020.1	146.38	BC CDC
B.1.617.2	B.1.617.2	2020.58	B.1.1.7	B.1.1.7	2020.1	2870.16	BC CDC
D614G	D614G	2020	B.1.1.7	B.1.1.7	2020.1	638.39	BC CDC
B.1.1.7	B.1.1.7	2020.1	B.1.1.7	B.1.1.7	2020.1	526.81	BC CDC
B.1.429	B.1.429	2020.19	B.1.1.7	B.1.1.7	2020.1	165.56	BC CDC
P.1	P.1	2020.26	B.1.1.7	B.1.1.7	2020.1	144.85	BC CDC
B.1.351	B.1.351	2021.17	B.1.1.7	B.1.1.7	2020.1	47.28	BC CDC
B.1.617.2	B.1.617.2	2020.58	B.1.1.7	B.1.1.7	2020.1	104.69	BC CDC
D614G	D614G	2020	P.1	P.1	2020.26	143.66	BC CDC
B.1.1.7	B.1.1.7	2020.1	P.1	P.1	2020.26	193.34	BC CDC
B.1.429	B.1.429	2020.19	P.1	P.1	2020.26	86.37	BC CDC
B.1.526+E484K	B.1.526+E484K	2020.3	P.1	P.1	2020.26	220.27	BC CDC
P.1	P.1	2020.26	P.1	P.1	2020.26	419.44	BC CDC
B.1.351	B.1.351	2021.17	P.1	P.1	2020.26	293.6	BC CDC
B.1.617.1	B.1.617.1	2021.13	P.1	P.1	2020.26	44.83	BC CDC
B.1.617.2	B.1.617.2	2020.58	P.1	P.1	2020.26	27.4	BC CDC
D614G	D614G	2020	P.1	P.1	2020.26	1253.24	BC CDC
B.1.1.7	B.1.1.7	2020.1	P.1	P.1	2020.26	412.38	BC CDC
B.1.429	B.1.429	2020.19	P.1	P.1	2020.26	239.34	BC CDC
B.1.526+E484K	B.1.526+E484K	2020.3	P.1	P.1	2020.26	774.19	BC CDC
P.1	P.1	2020.26	P.1	P.1	2020.26	6365.11	BC CDC
B.1.351	B.1.351	2021.17	P.1	P.1	2020.26	10956.4	BC CDC
B.1.617.1	B.1.617.1	2021.13	P.1	P.1	2020.26	173.6	BC CDC
B.1.617.2	B.1.617.2	2020.58	P.1	P.1	2020.26	57.84	BC CDC
D614G	D614G	2020	P.1	P.1	2020.26	29.81	BC CDC
B.1.1.7	B.1.1.7	2020.1	P.1	P.1	2020.26	53.38	BC CDC
B.1.429	B.1.429	2020.19	P.1	P.1	2020.26	20.56	BC CDC
B.1.526+E484K	B.1.526+E484K	2020.3	P.1	P.1	2020.26	38.35	BC CDC
P.1	P.1	2020.26	P.1	P.1	2020.26	158.06	BC CDC
B.1.617.1	B.1.617.1	2021.13	P.1	P.1	2020.26	27.59	BC CDC
B.1.617.2	B.1.617.2	2020.58	P.1	P.1	2020.26	23.8	BC CDC
D614G	D614G	2020	P.1	P.1	2020.26	55.45	BC CDC
B.1.1.7	B.1.1.7	2020.1	P.1	P.1	2020.26	63.31	BC CDC
B.1.429	B.1.429	2020.19	P.1	P.1	2020.26	<40	BC CDC
B.1.526+E484K	B.1.526+E484K	2020.3	P.1	P.1	2020.26	63.6	BC CDC
P.1	P.1	2020.26	P.1	P.1	2020.26	199.5	BC CDC
B.1.351	B.1.351	2021.17	P.1	P.1	2020.26	372.44	BC CDC
B.1.617.1	B.1.617.1	2021.13	P.1	P.1	2020.26	<40	BC CDC
B.1.617.2	B.1.617.2	2020.58	P.1	P.1	2020.26	<40	BC CDC
D614G	D614G	2020	P.1	P.1	2020.26	126.68	BC CDC
B.1.1.7	B.1.1.7	2020.1	P.1	P.1	2020.26	334.83	BC CDC
B.1.429	B.1.429	2020.19	P.1	P.1	2020.26	37.96	BC CDC
B.1.526+E484K	B.1.526+E484K	2020.3	P.1	P.1	2020.26	157.31	BC CDC
P.1	P.1	2020.26	P.1	P.1	2020.26	1767.47	BC CDC
B.1.351	B.1.351	2021.17	P.1	P.1	2020.26	2109.86	BC CDC
B.1.617.1	B.1.617.1	2021.13	P.1	P.1	2020.26	24.57	BC CDC
B.1.617.2	B.1.617.2	2020.58	P.1	P.1	2020.26	37.59	BC CDC
D614G	D614G	2020	P.1	P.1	2020.26	22.72	BC CDC
B.1.1.7	B.1.1.7	2020.1	P.1	P.1	2020.26	39.47	BC CDC
B.1.429	B.1.429	2020.19	P.1	P.1	2020.26	<40	BC CDC
B.1.526+E484K	B.1.526+E484K	2020.3	P.1	P.1	2020.26	60.79	BC CDC
P.1	P.1	2020.26	P.1	P.1	2020.26	425.15	BC CDC
B.1.351	B.1.351	2021.17	P.1	P.1	2020.26	163.17	BC CDC
B.1.617.1	B.1.617.1	2021.13	P.1	P.1	2020.26	24.67	BC CDC
B.1.617.2	B.1.617.2	2020.58	P.1	P.1	2020.26	39.84	BC CDC
B.1.1.7	B.1.1.7	2020.1	P.1	P.1	2020.26	261.08	BC CDC
B.1.429	B.1.429	2020.19	P.1	P.1	2020.26	37.03	BC CDC
B.1.526+E484K	B.1.526+E484K	2020.3	P.1	P.1	2020.26	273.47	BC CDC
P.1	P.1	2020.26	P.1	P.1	2020.26	5043.39	BC CDC
B.1.351	B.1.351	2021.17	P.1	P.1	2020.26	1978.5	BC CDC
B.1.617.1	B.1.617.1	2021.13	P.1	P.1	2020.26	44.11	BC CDC
B.1.617.2	B.1.617.2	2020.58	P.1	P.1	2020.26	33.9	BC CDC
D614G	D614G	2020	P.1	P.1	2020.26	<40	BC CDC
B.1.1.7	B.1.1.7	2020.1	P.1	P.1	2020.26	<40	BC CDC
B.1.429	B.1.429	2020.19	P.1	P.1	2020.26	<40	BC CDC
B.1.526+E484K	B.1.526+E484K	2020.3	P.1	P.1	2020.26	<40	BC CDC
P.1	P.1	2020.26	P.1	P.1	2020.26	217.16	BC CDC
B.1.351	B.1.351	2021.17	P.1	P.1	2020.26	165.98	BC CDC
B.1.617.1	B.1.617.1	2021.13	P.1	P.1	2020.26	<40	BC CDC
B.1.617.2	B.1.617.2	2020.58	P.1	P.1	2020.26	<40	BC CDC
D614G	D614G	2020	P.1	P.1	2020.26	4247.54	BC CDC
B.1.1.7	B.1.1.7	2020.1	P.1	P.1	2020.26	3651.17	BC CDC
B.1.429	B.1.429	2020.19	P.1	P.1	2020.26	1957.99	BC CDC
B.1.526+E484K	B.1.526+E484K	2020.3	P.1	P.1	2020.26	5866.34	BC CDC
P.1	P.1	2020.26	P.1	P.1	2020.26	29004.8	BC CDC
B.1.351	B.1.351	2021.17	P.1	P.1	2020.26	31299.7	BC CDC
B.1.617.1	B.1.617.1	2021.13	P.1	P.1	2020.26	1173.14	BC CDC
B.1.617.2	B.1.617.2	2020.58	P.1	P.1	2020.26	398.8	BC CDC
D614G	D614G	2020	P.1	P.1	2020.26	<40	BC CDC
B.1.1.7	B.1.1.7	2020.1	P.1	P.1	2020.26	<40	BC CDC
B.1.429	B.1.429	2020.19	P.1	P.1	2020.26	<40	BC CDC
B.1.526+E484K	B.1.526+E484K	2020.3	P.1	P.1	2020.26	<40	BC CDC
P.1	P.1	2020.26	P.1	P.1	2020.26	108	BC CDC
B.1.351	B.1.351	2021.17	P.1	P.1	2020.26	53.72	BC CDC
B.1.617.1	B.1.617.1	2021.13	P.1	P.1	2020.26	32.7	BC CDC
B.1.617.2	B.1.617.2	2020.58	P.1	P.1	2020.26	<40	BC CDC
D614G	D614G	2020	P.1	P.1	2020.26	293.92	BC CDC
B.1.1.7	B.1.1.7	2020.1	P.1	P.1	2020.26	366.3	BC CDC
B.1.429	B.1.429	2020.19	P.1	P.1	2020.26	85.48	BC CDC
B.1.526+E484K	B.1.526+E484K	2020.3	P.1	P.1	2020.26	509.52	BC CDC
P.1	P.1	2020.26	P.1	P.1	2020.26	1669	BC CDC
B.1.351	B.1.351	2021.17	P.1	P.1	2020.26	1246.05	BC CDC
B.1.617.1	B.1.617.1	2021.13	P.1	P.1	2020.26	58.97	BC CDC
B.1.617.2	B.1.617.2	2020.58	P.1	P.1	2020.26	47.91	BC CDC
D614G	D614G	2020	P.1	P.1	2020.26	<40	BC CDC
B.1.1.7	B.1.1.7	2020.1	P.1	P.1	2020.26	36.83	BC CDC
B.1.429	B.1.429	2020.19	P.1	P.1	2020.26	<40	BC CDC
B.1.526+E484K	B.1.526+E484K	2020.3	P.1	P.1	2020.26	91.19	BC CDC
P.1	P.1	2020.26	P.1	P.1	2020.26	246	BC CDC
B.1.351	B.1.351	2021.17	P.1	P.1	2020.26	229.6	BC CDC
B.1.617.1	B.1.617.1	2021.13	P.1	P.1	2020.26	<40	BC CDC
B.1.617.2	B.1.617.2	2020.58	P.1	P.1	2020.26	<40	BC CDC
D614G	D614G	2020	P.1	P.1	2020.26	196.48	BC CDC
B.1.1.7	B.1.1.7	2020.1	P.1	P.1	2020.26	322.89	BC CDC
B.1.429	B.1.429	2020.19	P.1	P.1	2020.26	126.71	BC CDC
B.1.526+E484K	B.1.526+E484K	2020.3	P.1	P.1	2020.26	289.64	BC CDC
P.1	P.1	2020.26	P.1	P.1	2020.26	307.1	BC CDC
B.1.351	B.1.351	2021.17	P.1	P.1	2020.26	206.51	BC CDC
B.1.617.1	B.1.617.1	2021.13	P.1	P.1	2020.26	69.58	BC CDC
B.1.617.2	B.1.617.2	2020.58	P.1	P.1	2020.26	97.57	BC CDC
D614G	D614G	2020	P.1	P.1	2020.26	940.83	BC CDC
B.1.1.7	B.1.1.7	2020.1	P.1	P.1	2020.26	3725.23	BC CDC
B.1.429	B.1.429	2020.19	P.1	P.1	2020.26	337.93	BC CDC
B.1.526+E484K	B.1.526+E484K	2020.3	P.1	P.1	2020.26	189.54	BC CDC
P.1	P.1	2020.26	P.1	P.1	2020.26	506.24	BC CDC
B.1.351	B.1.351	2021.17	P.1	P.1	2020.26	302.18	BC CDC
B.1.617.1	B.1.617.1	2021.13	P.1	P.1	2020.26	178	BC CDC
B.1.617.2	B.1.617.2	2020.58	P.1	P.1	2020.26	270.35	BC CDC
D614G	D614G	2020	P.1	P.1	2020.26	469.5	BC CDC
B.1.1.7	B.1.1.7	2020.1	P.1	P.1	2020.26	184.52	BC CDC
B.1.429	B.1.429	2020.19	P.1	P.1	2020.26	281.06	BC CDC
B.1.526+E484K	B.1.526+E484K	2020.3	P.1	P.1	2020.26	3986.89	BC CDC
P.1	P.1	2020.26	P.1	P.1	2020.26	38062.3	BC CDC
B.1.351	B.1.351	2021.17	P.1	P.1	2020.26	4429.9	BC CDC
B.1.617.1	B.1.617.1	2021.13	P.1	P.1	2020.26	726.08	BC CDC
B.1.617.2	B.1.617.2	2020.58	P.1	P.1	2020.26	545.13	BC CDC
D614G	D614G	2020	P.1	P.1	2020.26	33.09	BC CDC
B.1.1.7	B.1.1.7	2020.1	P.1	P.1	2020.26	42.37	BC CDC
B.1.429	B.1.429	2020.19	P.1	P.1	2020.26	<40	BC CDC
B.1.526+E484K	B.1.526+E484K	2020.3	P.1	P.1	2020.26	67.62	BC CDC
P.1	P.1	2020.26	P.1	P.1	2020.26	187.65	BC CDC
B.1.351	B.1.351	2021.17	P.1	P.1	2020.26	72.76	BC CDC
B.1.617.1	B.1.617.1	2021.13	P.1	P.1	2020.26	<40	BC CDC
B.1.617.2	B.1.617.2	2020.58	P.1	P.1	2020.26	<40	BC CDC
B.1.1.7	B.1.1.7	2020.1	B.1.617.2	B.1.617.2	2020.58	57.66	BC CDC
B.1.429	B.1.429	2020.19	B.1.617.2	B.1.617.2	2020.58	35.34	BC CDC
B.1.526+E484K	B.1.526+E484K	2020.3	B.1.617.2	B.1.617.2	2020.58	<40	BC CDC
P.1	P.1	2020.26	B.1.617.2	B.1.617.2	2020.58	<40	BC CDC
B.1.351	B.1.351	2021.17	B.1.617.2	B.1.617.2	2020.58	<40	BC CDC
B.1.617.1	B.1.617.1	2021.13	B.1.617.2	B.1.617.2	2020.58	<40	BC CDC
B.1.617.2	B.1.617.2	2020.58	B.1.617.2	B.1.617.2	2020.58	13896.9	BC CDC
B.1.617.2+K417N	B.1.617.2+K417N	2020.58	B.1.617.2	B.1.617.2	2020.58	4149.42	BC CDC
B.1.1.7	B.1.1.7	2020.1	B.1.617.2	B.1.617.2	2020.58	97.48	BC CDC
B.1.429	B.1.429	2020.19	B.1.617.2	B.1.617.2	2020.58	71.57	BC CDC
B.1.526+E484K	B.1.526+E484K	2020.3	B.1.617.2	B.1.617.2	2020.58	49.46	BC CDC
P.1	P.1	2020.26	B.1.617.2	B.1.617.2	2020.58	55.61	BC CDC
B.1.351	B.1.351	2021.17	B.1.617.2	B.1.617.2	2020.58	64.18	BC CDC
B.1.617.1	B.1.617.1	2021.13	B.1.617.2	B.1.617.2	2020.58	33.49	BC CDC
B.1.617.2	B.1.617.2	2020.58	B.1.617.2	B.1.617.2	2020.58	69.71	BC CDC
B.1.617.2+K417N	B.1.617.2+K417N	2020.58	B.1.617.2	B.1.617.2	2020.58	56.12	BC CDC
BA.1	BA.1	2020.99	2x mRNA-1273	2x mRNA-1273	2020	56.99	COVE phase 3 (additional sera titrated against BA.1+A484K mutant)
BA.1	BA.1	2020.99	2x mRNA-1273	2x mRNA-1273	2020	<40	COVE phase 3 (additional sera titrated against BA.1+A484K mutant)
BA.1	BA.1	2020.99	2x mRNA-1273	2x mRNA-1273	2020	52.31	COVE phase 3 (additional sera titrated against BA.1+A484K mutant)
BA.1	BA.1	2020.99	2x mRNA-1273	2x mRNA-1273	2020	24.68	COVE phase 3 (additional sera titrated against BA.1+A484K mutant)
BA.1	BA.1	2020.99	2x mRNA-1273	2x mRNA-1273	2020	143.11	COVE phase 3 (additional sera titrated against BA.1+A484K mutant)
BA.1	BA.1	2020.99	2x mRNA-1273	2x mRNA-1273	2020	192.56	COVE phase 3 (additional sera titrated against BA.1+A484K mutant)
BA.1	BA.1	2020.99	2x mRNA-1273	2x mRNA-1273	2020	<40	COVE phase 3 (additional sera titrated against BA.1+A484K mutant)
BA.1	BA.1	2020.99	2x mRNA-1273	2x mRNA-1273	2020	43.99	COVE phase 3 (additional sera titrated against BA.1+A484K mutant)
BA.1	BA.1	2020.99	2x mRNA-1273	2x mRNA-1273	2020	<40	COVE phase 3 (additional sera titrated against BA.1+A484K mutant)
BA.1	BA.1	2020.99	2x mRNA-1273	2x mRNA-1273	2020	296.99	COVE phase 3 (additional sera titrated against BA.1+A484K mutant)
BA.1	BA.1	2020.99	2x mRNA-1273	2x mRNA-1273	2020	216.47	COVE phase 3 (additional sera titrated against BA.1+A484K mutant)
BA.1	BA.1	2020.99	2x mRNA-1273	2x mRNA-1273	2020	<40	COVE phase 3 (additional sera titrated against BA.1+A484K mutant)
D614G	D614G	2020	2x mRNA-1273	2x mRNA-1273	2020	6128	COVE phase 3 (high D614G titer)
B.1.351	B.1.351	2021.17	2x mRNA-1273	2x mRNA-1273	2020	1610	COVE phase 3 (high D614G titer)
BA.1	BA.1	2020.99	2x mRNA-1273	2x mRNA-1273	2020	870.4	COVE phase 3 (high D614G titer)
BA.1	BA.1	2020.99	2x mRNA-1273	2x mRNA-1273	2020	275.5	COVE phase 3 (additional sera titrated against BA.1+A484K mutant)
BA.1	BA.1	2020.99	2x mRNA-1273	2x mRNA-1273	2020	<40	COVE phase 3 (additional sera titrated against BA.1+A484K mutant)
BA.1	BA.1	2020.99	2x mRNA-1273	2x mRNA-1273	2020	<40	COVE phase 3 (additional sera titrated against BA.1+A484K mutant)
D614G	D614G	2020	2x mRNA-1273	2x mRNA-1273	2020	12187	COVE phase 3 (high D614G titer)
B.1.351	B.1.351	2021.17	2x mRNA-1273	2x mRNA-1273	2020	429	COVE phase 3 (high D614G titer)
BA.1	BA.1	2020.99	2x mRNA-1273	2x mRNA-1273	2020	339.71	COVE phase 3 (high D614G titer)
BA.1	BA.1	2020.99	2x mRNA-1273	2x mRNA-1273	2020	73.27	COVE phase 3 (additional sera titrated against BA.1+A484K mutant)
D614G	D614G	2020	2x mRNA-1273	2x mRNA-1273	2020	21573	COVE phase 3 (high D614G titer)
B.1.351	B.1.351	2021.17	2x mRNA-1273	2x mRNA-1273	2020	4789	COVE phase 3 (high D614G titer)
BA.1	BA.1	2020.99	2x mRNA-1273	2x mRNA-1273	2020	7209.24	COVE phase 3 (high D614G titer)
BA.1	BA.1	2020.99	2x mRNA-1273	2x mRNA-1273	2020	<40	COVE phase 3 (additional sera titrated against BA.1+A484K mutant)
BA.1	BA.1	2020.99	2x mRNA-1273	2x mRNA-1273	2020	270.98	COVE phase 3 (additional sera titrated against BA.1+A484K mutant)
D614G	D614G	2020	2x mRNA-1273	2x mRNA-1273	2020	5415	COVE phase 3 (high D614G titer)
B.1.351	B.1.351	2021.17	2x mRNA-1273	2x mRNA-1273	2020	835	COVE phase 3 (high D614G titer)
BA.1	BA.1	2020.99	2x mRNA-1273	2x mRNA-1273	2020	116.85	COVE phase 3 (high D614G titer)
BA.1	BA.1	2020.99	2x mRNA-1273	2x mRNA-1273	2020	89.91	COVE phase 3 (additional sera titrated against BA.1+A484K mutant)
BA.1	BA.1	2020.99	2x mRNA-1273	2x mRNA-1273	2020	<40	COVE phase 3 (additional sera titrated against BA.1+A484K mutant)
BA.1	BA.1	2020.99	2x mRNA-1273	2x mRNA-1273	2020	57.24	COVE phase 3 (additional sera titrated against BA.1+A484K mutant)
BA.1	BA.1	2020.99	2x mRNA-1273	2x mRNA-1273	2020	265.39	COVE phase 3 (additional sera titrated against BA.1+A484K mutant)
BA.1	BA.1	2020.99	2x mRNA-1273	2x mRNA-1273	2020	<40	COVE phase 3 (additional sera titrated against BA.1+A484K mutant)
BA.1	BA.1	2020.99	2x mRNA-1273	2x mRNA-1273	2020	<40	COVE phase 3 (additional sera titrated against BA.1+A484K mutant)
BA.1	BA.1	2020.99	2x mRNA-1273	2x mRNA-1273	2020	<40	COVE phase 3 (additional sera titrated against BA.1+A484K mutant)
BA.1	BA.1	2020.99	2x mRNA-1273	2x mRNA-1273	2020	105.88	COVE phase 3 (additional sera titrated against BA.1+A484K mutant)
D614G	D614G	2020	3x mRNA-1273 BD29	3x mRNA-1273 BD29	2020	7392	DMID 21-0012 (Doria-Rose et al.)
B.1.617.2	B.1.617.2	2020.58	3x mRNA-1273 BD29	3x mRNA-1273 BD29	2020	4051	DMID 21-0012 (Doria-Rose et al.)
B.1.351	B.1.351	2021.17	3x mRNA-1273 BD29	3x mRNA-1273 BD29	2020	7543	DMID 21-0012 (Doria-Rose et al.)
BA.1	BA.1	2020.99	3x mRNA-1273 BD29	3x mRNA-1273 BD29	2020	2004.84	DMID 21-0012 (Doria-Rose et al.)
D614G	D614G	2020	3x mRNA-1273 BD29	3x mRNA-1273 BD29	2020	8148	DMID 21-0012 (Doria-Rose et al.)
B.1.617.2	B.1.617.2	2020.58	3x mRNA-1273 BD29	3x mRNA-1273 BD29	2020	9912	DMID 21-0012 (Doria-Rose et al.)
B.1.351	B.1.351	2021.17	3x mRNA-1273 BD29	3x mRNA-1273 BD29	2020	1601	DMID 21-0012 (Doria-Rose et al.)
BA.1	BA.1	2020.99	3x mRNA-1273 BD29	3x mRNA-1273 BD29	2020	4928.02	DMID 21-0012 (Doria-Rose et al.)
D614G	D614G	2020	3x mRNA-1273 BD29	3x mRNA-1273 BD29	2020	13348	DMID 21-0012 (Doria-Rose et al.)
B.1.617.2	B.1.617.2	2020.58	3x mRNA-1273 BD29	3x mRNA-1273 BD29	2020	8464	DMID 21-0012 (Doria-Rose et al.)
B.1.351	B.1.351	2021.17	3x mRNA-1273 BD29	3x mRNA-1273 BD29	2020	914	DMID 21-0012 (Doria-Rose et al.)
BA.1	BA.1	2020.99	3x mRNA-1273 BD29	3x mRNA-1273 BD29	2020	873.34	DMID 21-0012 (Doria-Rose et al.)
D614G	D614G	2020	3x mRNA-1273 BD29	3x mRNA-1273 BD29	2020	7111	DMID 21-0012 (Doria-Rose et al.)
B.1.617.2	B.1.617.2	2020.58	3x mRNA-1273 BD29	3x mRNA-1273 BD29	2020	3700	DMID 21-0012 (Doria-Rose et al.)
B.1.351	B.1.351	2021.17	3x mRNA-1273 BD29	3x mRNA-1273 BD29	2020	6081	DMID 21-0012 (Doria-Rose et al.)
BA.1	BA.1	2020.99	3x mRNA-1273 BD29	3x mRNA-1273 BD29	2020	3348.37	DMID 21-0012 (Doria-Rose et al.)
D614G	D614G	2020	3x mRNA-1273 BD29	3x mRNA-1273 BD29	2020	6617	DMID 21-0012 (Doria-Rose et al.)
B.1.617.2	B.1.617.2	2020.58	3x mRNA-1273 BD29	3x mRNA-1273 BD29	2020	2850	DMID 21-0012 (Doria-Rose et al.)
B.1.351	B.1.351	2021.17	3x mRNA-1273 BD29	3x mRNA-1273 BD29	2020	944	DMID 21-0012 (Doria-Rose et al.)
BA.1	BA.1	2020.99	3x mRNA-1273 BD29	3x mRNA-1273 BD29	2020	1152.45	DMID 21-0012 (Doria-Rose et al.)
D614G	D614G	2020	3x mRNA-1273 BD29	3x mRNA-1273 BD29	2020	9526	DMID 21-0012 (Doria-Rose et al.)
B.1.617.2	B.1.617.2	2020.58	3x mRNA-1273 BD29	3x mRNA-1273 BD29	2020	5174	DMID 21-0012 (Doria-Rose et al.)
B.1.351	B.1.351	2021.17	3x mRNA-1273 BD29	3x mRNA-1273 BD29	2020	1953	DMID 21-0012 (Doria-Rose et al.)
BA.1	BA.1	2020.99	3x mRNA-1273 BD29	3x mRNA-1273 BD29	2020	2782.13	DMID 21-0012 (Doria-Rose et al.)
D614G	D614G	2020	3x mRNA-1273 BD29	3x mRNA-1273 BD29	2020	5489	DMID 21-0012 (Doria-Rose et al.)
B.1.617.2	B.1.617.2	2020.58	3x mRNA-1273 BD29	3x mRNA-1273 BD29	2020	3094	DMID 21-0012 (Doria-Rose et al.)
B.1.351	B.1.351	2021.17	3x mRNA-1273 BD29	3x mRNA-1273 BD29	2020	3606	DMID 21-0012 (Doria-Rose et al.)
BA.1	BA.1	2020.99	3x mRNA-1273 BD29	3x mRNA-1273 BD29	2020	1386.13	DMID 21-0012 (Doria-Rose et al.)
D614G	D614G	2020	3x mRNA-1273 BD29	3x mRNA-1273 BD29	2020	6967	DMID 21-0012 (Doria-Rose et al.)
B.1.617.2	B.1.617.2	2020.58	3x mRNA-1273 BD29	3x mRNA-1273 BD29	2020	5789	DMID 21-0012 (Doria-Rose et al.)
B.1.351	B.1.351	2021.17	3x mRNA-1273 BD29	3x mRNA-1273 BD29	2020	5842	DMID 21-0012 (Doria-Rose et al.)
BA.1	BA.1	2020.99	3x mRNA-1273 BD29	3x mRNA-1273 BD29	2020	2222.93	DMID 21-0012 (Doria-Rose et al.)
D614G	D614G	2020	3x mRNA-1273 BD29	3x mRNA-1273 BD29	2020	16760	DMID 21-0012 (Doria-Rose et al.)
B.1.617.2	B.1.617.2	2020.58	3x mRNA-1273 BD29	3x mRNA-1273 BD29	2020	7719	DMID 21-0012 (Doria-Rose et al.)
B.1.351	B.1.351	2021.17	3x mRNA-1273 BD29	3x mRNA-1273 BD29	2020	8868	DMID 21-0012 (Doria-Rose et al.)
BA.1	BA.1	2020.99	3x mRNA-1273 BD29	3x mRNA-1273 BD29	2020	2550.48	DMID 21-0012 (Doria-Rose et al.)
D614G	D614G	2020	3x mRNA-1273 BD29	3x mRNA-1273 BD29	2020	8105	DMID 21-0012 (Doria-Rose et al.)
B.1.617.2	B.1.617.2	2020.58	3x mRNA-1273 BD29	3x mRNA-1273 BD29	2020	3983	DMID 21-0012 (Doria-Rose et al.)
B.1.351	B.1.351	2021.17	3x mRNA-1273 BD29	3x mRNA-1273 BD29	2020	5518	DMID 21-0012 (Doria-Rose et al.)
BA.1	BA.1	2020.99	3x mRNA-1273 BD29	3x mRNA-1273 BD29	2020	1423.51	DMID 21-0012 (Doria-Rose et al.)
D614G	D614G	2020	2x mRNA-1273.351	2x mRNA-1273.351	2020	499	DMID 21-0002
B.1.617.2	B.1.617.2	2020.58	2x mRNA-1273.351	2x mRNA-1273.351	2020	164	DMID 21-0002
B.1.351	B.1.351	2021.17	2x mRNA-1273.351	2x mRNA-1273.351	2020	2230	DMID 21-0002
BA.1	BA.1	2020.99	2x mRNA-1273.351	2x mRNA-1273.351	2020	88.98	DMID 21-0002
D614G	D614G	2020	2x mRNA-1273.351	2x mRNA-1273.351	2020	2378	DMID 21-0002
B.1.617.2	B.1.617.2	2020.58	2x mRNA-1273.351	2x mRNA-1273.351	2020	5432	DMID 21-0002
B.1.351	B.1.351	2021.17	2x mRNA-1273.351	2x mRNA-1273.351	2020	7942	DMID 21-0002
BA.1	BA.1	2020.99	2x mRNA-1273.351	2x mRNA-1273.351	2020	2798.27	DMID 21-0002
D614G	D614G	2020	2x mRNA-1273.351	2x mRNA-1273.351	2020	308	DMID 21-0002
B.1.617.2	B.1.617.2	2020.58	2x mRNA-1273.351	2x mRNA-1273.351	2020	110	DMID 21-0002
B.1.351	B.1.351	2021.17	2x mRNA-1273.351	2x mRNA-1273.351	2020	81	DMID 21-0002
BA.1	BA.1	2020.99	2x mRNA-1273.351	2x mRNA-1273.351	2020	51.85	DMID 21-0002
D614G	D614G	2020	2x mRNA-1273.351	2x mRNA-1273.351	2020	164	DMID 21-0002
B.1.617.2	B.1.617.2	2020.58	2x mRNA-1273.351	2x mRNA-1273.351	2020	38	DMID 21-0002
B.1.351	B.1.351	2021.17	2x mRNA-1273.351	2x mRNA-1273.351	2020	1192	DMID 21-0002
BA.1	BA.1	2020.99	2x mRNA-1273.351	2x mRNA-1273.351	2020	99.35	DMID 21-0002
D614G	D614G	2020	2x mRNA-1273.351	2x mRNA-1273.351	2020	579	DMID 21-0002
B.1.617.2	B.1.617.2	2020.58	2x mRNA-1273.351	2x mRNA-1273.351	2020	132	DMID 21-0002
B.1.351	B.1.351	2021.17	2x mRNA-1273.351	2x mRNA-1273.351	2020	1418	DMID 21-0002
BA.1	BA.1	2020.99	2x mRNA-1273.351	2x mRNA-1273.351	2020	235.53	DMID 21-0002
D614G	D614G	2020	2x mRNA-1273.351	2x mRNA-1273.351	2020	397	DMID 21-0002
B.1.617.2	B.1.617.2	2020.58	2x mRNA-1273.351	2x mRNA-1273.351	2020	530	DMID 21-0002
B.1.351	B.1.351	2021.17	2x mRNA-1273.351	2x mRNA-1273.351	2020	2940	DMID 21-0002
BA.1	BA.1	2020.99	2x mRNA-1273.351	2x mRNA-1273.351	2020	244.92	DMID 21-0002
D614G	D614G	2020	2x mRNA-1273.351	2x mRNA-1273.351	2020	68	DMID 21-0002
B.1.617.2	B.1.617.2	2020.58	2x mRNA-1273.351	2x mRNA-1273.351	2020	21	DMID 21-0002
B.1.351	B.1.351	2021.17	2x mRNA-1273.351	2x mRNA-1273.351	2020	321	DMID 21-0002
BA.1	BA.1	2020.99	2x mRNA-1273.351	2x mRNA-1273.351	2020	<40	DMID 21-0002
D614G	D614G	2020	2x mRNA-1273.351	2x mRNA-1273.351	2020	198	DMID 21-0002
B.1.617.2	B.1.617.2	2020.58	2x mRNA-1273.351	2x mRNA-1273.351	2020	141	DMID 21-0002
B.1.351	B.1.351	2021.17	2x mRNA-1273.351	2x mRNA-1273.351	2020	2276	DMID 21-0002
BA.1	BA.1	2020.99	2x mRNA-1273.351	2x mRNA-1273.351	2020	167.24	DMID 21-0002
D614G	D614G	2020	2x mRNA-1273.351	2x mRNA-1273.351	2020	164	DMID 21-0002
B.1.617.2	B.1.617.2	2020.58	2x mRNA-1273.351	2x mRNA-1273.351	2020	26	DMID 21-0002
B.1.351	B.1.351	2021.17	2x mRNA-1273.351	2x mRNA-1273.351	2020	835	DMID 21-0002
BA.1	BA.1	2020.99	2x mRNA-1273.351	2x mRNA-1273.351	2020	<40	DMID 21-0002
D614G	D614G	2020	2x mRNA-1273.351	2x mRNA-1273.351	2020	334	DMID 21-0002
B.1.617.2	B.1.617.2	2020.58	2x mRNA-1273.351	2x mRNA-1273.351	2020	123	DMID 21-0002
B.1.351	B.1.351	2021.17	2x mRNA-1273.351	2x mRNA-1273.351	2020	2475	DMID 21-0002
BA.1	BA.1	2020.99	2x mRNA-1273.351	2x mRNA-1273.351	2020	250.14	DMID 21-0002
D614G	D614G	2020	2x mRNA-1273.351	2x mRNA-1273.351	2020	227	DMID 21-0002
B.1.617.2	B.1.617.2	2020.58	2x mRNA-1273.351	2x mRNA-1273.351	2020	93	DMID 21-0002
B.1.351	B.1.351	2021.17	2x mRNA-1273.351	2x mRNA-1273.351	2020	1020	DMID 21-0002
BA.1	BA.1	2020.99	2x mRNA-1273.351	2x mRNA-1273.351	2020	109.44	DMID 21-0002
BA.1	BA.1	2020.99	2x mRNA-1273	2x mRNA-1273	2020	870.4	COVE phase 3 (high D614G titer)
BA.1.1	BA.1.1	2020.69	2x mRNA-1273	2x mRNA-1273	2020	982.19	COVE phase 3 (high D614G titer)
BA.1	BA.1	2020.99	2x mRNA-1273	2x mRNA-1273	2020	339.71	COVE phase 3 (high D614G titer)
BA.1.1	BA.1.1	2020.69	2x mRNA-1273	2x mRNA-1273	2020	251.55	COVE phase 3 (high D614G titer)
BA.1	BA.1	2020.99	2x mRNA-1273	2x mRNA-1273	2020	7209.24	COVE phase 3 (high D614G titer)
BA.1.1	BA.1.1	2020.69	2x mRNA-1273	2x mRNA-1273	2020	3947.05	COVE phase 3 (high D614G titer)
BA.1	BA.1	2020.99	2x mRNA-1273	2x mRNA-1273	2020	116.85	COVE phase 3 (high D614G titer)
BA.1.1	BA.1.1	2020.69	2x mRNA-1273	2x mRNA-1273	2020	117.95	COVE phase 3 (high D614G titer)
BA.1	BA.1	2020.99	3x mRNA-1273 BD29	3x mRNA-1273 BD29	2020	2004.84	DMID 21-0012 (Doria-Rose et al.)
BA.1.1	BA.1.1	2020.69	3x mRNA-1273 BD29	3x mRNA-1273 BD29	2020	1576.59	DMID 21-0012 (Doria-Rose et al.)
BA.1	BA.1	2020.99	3x mRNA-1273 BD29	3x mRNA-1273 BD29	2020	4928.02	DMID 21-0012 (Doria-Rose et al.)
BA.1.1	BA.1.1	2020.69	3x mRNA-1273 BD29	3x mRNA-1273 BD29	2020	3534.73	DMID 21-0012 (Doria-Rose et al.)
BA.1	BA.1	2020.99	3x mRNA-1273 BD29	3x mRNA-1273 BD29	2020	873.34	DMID 21-0012 (Doria-Rose et al.)
BA.1.1	BA.1.1	2020.69	3x mRNA-1273 BD29	3x mRNA-1273 BD29	2020	1068.27	DMID 21-0012 (Doria-Rose et al.)
BA.1	BA.1	2020.99	3x mRNA-1273 BD29	3x mRNA-1273 BD29	2020	3348.37	DMID 21-0012 (Doria-Rose et al.)
BA.1.1	BA.1.1	2020.69	3x mRNA-1273 BD29	3x mRNA-1273 BD29	2020	2265.06	DMID 21-0012 (Doria-Rose et al.)
BA.1	BA.1	2020.99	3x mRNA-1273 BD29	3x mRNA-1273 BD29	2020	1152.45	DMID 21-0012 (Doria-Rose et al.)
BA.1.1	BA.1.1	2020.69	3x mRNA-1273 BD29	3x mRNA-1273 BD29	2020	1685.19	DMID 21-0012 (Doria-Rose et al.)
BA.1	BA.1	2020.99	3x mRNA-1273 BD29	3x mRNA-1273 BD29	2020	2782.13	DMID 21-0012 (Doria-Rose et al.)
BA.1.1	BA.1.1	2020.69	3x mRNA-1273 BD29	3x mRNA-1273 BD29	2020	3570.74	DMID 21-0012 (Doria-Rose et al.)
BA.1	BA.1	2020.99	3x mRNA-1273 BD29	3x mRNA-1273 BD29	2020	1386.13	DMID 21-0012 (Doria-Rose et al.)
BA.1.1	BA.1.1	2020.69	3x mRNA-1273 BD29	3x mRNA-1273 BD29	2020	1054.2	DMID 21-0012 (Doria-Rose et al.)
BA.1	BA.1	2020.99	3x mRNA-1273 BD29	3x mRNA-1273 BD29	2020	2222.93	DMID 21-0012 (Doria-Rose et al.)
BA.1.1	BA.1.1	2020.69	3x mRNA-1273 BD29	3x mRNA-1273 BD29	2020	1960.89	DMID 21-0012 (Doria-Rose et al.)
BA.1	BA.1	2020.99	3x mRNA-1273 BD29	3x mRNA-1273 BD29	2020	2550.48	DMID 21-0012 (Doria-Rose et al.)
BA.1.1	BA.1.1	2020.69	3x mRNA-1273 BD29	3x mRNA-1273 BD29	2020	4020.2	DMID 21-0012 (Doria-Rose et al.)
BA.1	BA.1	2020.99	3x mRNA-1273 BD29	3x mRNA-1273 BD29	2020	1423.51	DMID 21-0012 (Doria-Rose et al.)
BA.1.1	BA.1.1	2020.69	3x mRNA-1273 BD29	3x mRNA-1273 BD29	2020	1465.16	DMID 21-0012 (Doria-Rose et al.)
BA.1	BA.1	2020.99	2x mRNA-1273.351	2x mRNA-1273.351	2020	88.98	DMID 21-0002
BA.1.1	BA.1.1	2020.69	2x mRNA-1273.351	2x mRNA-1273.351	2020	77.56	DMID 21-0002
BA.1	BA.1	2020.99	2x mRNA-1273.351	2x mRNA-1273.351	2020	2798.27	DMID 21-0002
BA.1.1	BA.1.1	2020.69	2x mRNA-1273.351	2x mRNA-1273.351	2020	4273.81	DMID 21-0002
BA.1	BA.1	2020.99	2x mRNA-1273.351	2x mRNA-1273.351	2020	51.85	DMID 21-0002
BA.1.1	BA.1.1	2020.69	2x mRNA-1273.351	2x mRNA-1273.351	2020	45.06	DMID 21-0002
BA.1	BA.1	2020.99	2x mRNA-1273.351	2x mRNA-1273.351	2020	99.35	DMID 21-0002
BA.1.1	BA.1.1	2020.69	2x mRNA-1273.351	2x mRNA-1273.351	2020	142	DMID 21-0002
BA.1	BA.1	2020.99	2x mRNA-1273.351	2x mRNA-1273.351	2020	235.53	DMID 21-0002
BA.1.1	BA.1.1	2020.69	2x mRNA-1273.351	2x mRNA-1273.351	2020	308.52	DMID 21-0002
BA.1	BA.1	2020.99	2x mRNA-1273.351	2x mRNA-1273.351	2020	244.92	DMID 21-0002
BA.1.1	BA.1.1	2020.69	2x mRNA-1273.351	2x mRNA-1273.351	2020	284.64	DMID 21-0002
BA.1	BA.1	2020.99	2x mRNA-1273.351	2x mRNA-1273.351	2020	<40	DMID 21-0002
BA.1.1	BA.1.1	2020.69	2x mRNA-1273.351	2x mRNA-1273.351	2020	<40	DMID 21-0002
BA.1	BA.1	2020.99	2x mRNA-1273.351	2x mRNA-1273.351	2020	167.24	DMID 21-0002
BA.1.1	BA.1.1	2020.69	2x mRNA-1273.351	2x mRNA-1273.351	2020	92.99	DMID 21-0002
BA.1	BA.1	2020.99	2x mRNA-1273.351	2x mRNA-1273.351	2020	<40	DMID 21-0002
BA.1.1	BA.1.1	2020.69	2x mRNA-1273.351	2x mRNA-1273.351	2020	<40	DMID 21-0002
BA.1	BA.1	2020.99	2x mRNA-1273.351	2x mRNA-1273.351	2020	250.14	DMID 21-0002
BA.1.1	BA.1.1	2020.69	2x mRNA-1273.351	2x mRNA-1273.351	2020	225.08	DMID 21-0002
BA.1	BA.1	2020.99	2x mRNA-1273.351	2x mRNA-1273.351	2020	109.44	DMID 21-0002
BA.1.1	BA.1.1	2020.69	2x mRNA-1273.351	2x mRNA-1273.351	2020	115.68	DMID 21-0002
BA.1+A484K	BA.1+A484K	2020.99	2x mRNA-1273	2x mRNA-1273	2020	30.34	COVE phase 3 (additional sera titrated against BA.1+A484K mutant)
BA.1+A484K	BA.1+A484K	2020.99	2x mRNA-1273	2x mRNA-1273	2020	<40	COVE phase 3 (additional sera titrated against BA.1+A484K mutant)
BA.1+A484K	BA.1+A484K	2020.99	2x mRNA-1273	2x mRNA-1273	2020	31.53	COVE phase 3 (additional sera titrated against BA.1+A484K mutant)
BA.1+A484K	BA.1+A484K	2020.99	2x mRNA-1273	2x mRNA-1273	2020	<40	COVE phase 3 (additional sera titrated against BA.1+A484K mutant)
BA.1+A484K	BA.1+A484K	2020.99	2x mRNA-1273	2x mRNA-1273	2020	75.72	COVE phase 3 (additional sera titrated against BA.1+A484K mutant)
BA.1+A484K	BA.1+A484K	2020.99	2x mRNA-1273	2x mRNA-1273	2020	<40	COVE phase 3 (additional sera titrated against BA.1+A484K mutant)
BA.1+A484K	BA.1+A484K	2020.99	2x mRNA-1273	2x mRNA-1273	2020	<40	COVE phase 3 (additional sera titrated against BA.1+A484K mutant)
BA.1+A484K	BA.1+A484K	2020.99	2x mRNA-1273	2x mRNA-1273	2020	<40	COVE phase 3 (additional sera titrated against BA.1+A484K mutant)
BA.1+A484K	BA.1+A484K	2020.99	2x mRNA-1273	2x mRNA-1273	2020	<40	COVE phase 3 (additional sera titrated against BA.1+A484K mutant)
BA.1+A484K	BA.1+A484K	2020.99	2x mRNA-1273	2x mRNA-1273	2020	34.85	COVE phase 3 (additional sera titrated against BA.1+A484K mutant)
BA.1+A484K	BA.1+A484K	2020.99	2x mRNA-1273	2x mRNA-1273	2020	58.82	COVE phase 3 (additional sera titrated against BA.1+A484K mutant)
BA.1+A484K	BA.1+A484K	2020.99	2x mRNA-1273	2x mRNA-1273	2020	<40	COVE phase 3 (additional sera titrated against BA.1+A484K mutant)
BA.1+A484K	BA.1+A484K	2020.99	2x mRNA-1273	2x mRNA-1273	2020	321.6	COVE phase 3 (high D614G titer)
BA.1+A484K	BA.1+A484K	2020.99	2x mRNA-1273	2x mRNA-1273	2020	169	COVE phase 3 (additional sera titrated against BA.1+A484K mutant)
BA.1+A484K	BA.1+A484K	2020.99	2x mRNA-1273	2x mRNA-1273	2020	<40	COVE phase 3 (additional sera titrated against BA.1+A484K mutant)
BA.1+A484K	BA.1+A484K	2020.99	2x mRNA-1273	2x mRNA-1273	2020	<40	COVE phase 3 (additional sera titrated against BA.1+A484K mutant)
BA.1+A484K	BA.1+A484K	2020.99	2x mRNA-1273	2x mRNA-1273	2020	159.34	COVE phase 3 (high D614G titer)
BA.1+A484K	BA.1+A484K	2020.99	2x mRNA-1273	2x mRNA-1273	2020	30.68	COVE phase 3 (additional sera titrated against BA.1+A484K mutant)
BA.1+A484K	BA.1+A484K	2020.99	2x mRNA-1273	2x mRNA-1273	2020	9280.69	COVE phase 3 (high D614G titer)
BA.1+A484K	BA.1+A484K	2020.99	2x mRNA-1273	2x mRNA-1273	2020	<40	COVE phase 3 (additional sera titrated against BA.1+A484K mutant)
BA.1+A484K	BA.1+A484K	2020.99	2x mRNA-1273	2x mRNA-1273	2020	58.8	COVE phase 3 (additional sera titrated against BA.1+A484K mutant)
BA.1+A484K	BA.1+A484K	2020.99	2x mRNA-1273	2x mRNA-1273	2020	63.54	COVE phase 3 (high D614G titer)
BA.1+A484K	BA.1+A484K	2020.99	2x mRNA-1273	2x mRNA-1273	2020	44.37	COVE phase 3 (additional sera titrated against BA.1+A484K mutant)
BA.1+A484K	BA.1+A484K	2020.99	2x mRNA-1273	2x mRNA-1273	2020	<40	COVE phase 3 (additional sera titrated against BA.1+A484K mutant)
BA.1+A484K	BA.1+A484K	2020.99	2x mRNA-1273	2x mRNA-1273	2020	<40	COVE phase 3 (additional sera titrated against BA.1+A484K mutant)
BA.1+A484K	BA.1+A484K	2020.99	2x mRNA-1273	2x mRNA-1273	2020	172.15	COVE phase 3 (additional sera titrated against BA.1+A484K mutant)
BA.1+A484K	BA.1+A484K	2020.99	2x mRNA-1273	2x mRNA-1273	2020	<40	COVE phase 3 (additional sera titrated against BA.1+A484K mutant)
BA.1+A484K	BA.1+A484K	2020.99	2x mRNA-1273	2x mRNA-1273	2020	<40	COVE phase 3 (additional sera titrated against BA.1+A484K mutant)
BA.1+A484K	BA.1+A484K	2020.99	2x mRNA-1273	2x mRNA-1273	2020	<40	COVE phase 3 (additional sera titrated against BA.1+A484K mutant)
BA.1+A484K	BA.1+A484K	2020.99	2x mRNA-1273	2x mRNA-1273	2020	78.19	COVE phase 3 (additional sera titrated against BA.1+A484K mutant)
BA.1+A484K	BA.1+A484K	2020.99	3x mRNA-1273 BD29	3x mRNA-1273 BD29	2020	594.6	DMID 21-0012 (Doria-Rose et al.)
BA.1+A484K	BA.1+A484K	2020.99	3x mRNA-1273 BD29	3x mRNA-1273 BD29	2020	1366.23	DMID 21-0012 (Doria-Rose et al.)
BA.1+A484K	BA.1+A484K	2020.99	3x mRNA-1273 BD29	3x mRNA-1273 BD29	2020	269.54	DMID 21-0012 (Doria-Rose et al.)
BA.1+A484K	BA.1+A484K	2020.99	3x mRNA-1273 BD29	3x mRNA-1273 BD29	2020	1327.3	DMID 21-0012 (Doria-Rose et al.)
BA.1+A484K	BA.1+A484K	2020.99	3x mRNA-1273 BD29	3x mRNA-1273 BD29	2020	377.34	DMID 21-0012 (Doria-Rose et al.)
BA.1+A484K	BA.1+A484K	2020.99	3x mRNA-1273 BD29	3x mRNA-1273 BD29	2020	741.81	DMID 21-0012 (Doria-Rose et al.)
BA.1+A484K	BA.1+A484K	2020.99	3x mRNA-1273 BD29	3x mRNA-1273 BD29	2020	477.66	DMID 21-0012 (Doria-Rose et al.)
BA.1+A484K	BA.1+A484K	2020.99	3x mRNA-1273 BD29	3x mRNA-1273 BD29	2020	886.23	DMID 21-0012 (Doria-Rose et al.)
BA.1+A484K	BA.1+A484K	2020.99	3x mRNA-1273 BD29	3x mRNA-1273 BD29	2020	1522.37	DMID 21-0012 (Doria-Rose et al.)
BA.1+A484K	BA.1+A484K	2020.99	3x mRNA-1273 BD29	3x mRNA-1273 BD29	2020	551.68	DMID 21-0012 (Doria-Rose et al.)
BA.1+A484K	BA.1+A484K	2020.99	2x mRNA-1273.351	2x mRNA-1273.351	2020	197.16	DMID 21-0002
BA.1+A484K	BA.1+A484K	2020.99	2x mRNA-1273.351	2x mRNA-1273.351	2020	1736.87	DMID 21-0002
BA.1+A484K	BA.1+A484K	2020.99	2x mRNA-1273.351	2x mRNA-1273.351	2020	28.24	DMID 21-0002
BA.1+A484K	BA.1+A484K	2020.99	2x mRNA-1273.351	2x mRNA-1273.351	2020	189.1	DMID 21-0002
BA.1+A484K	BA.1+A484K	2020.99	2x mRNA-1273.351	2x mRNA-1273.351	2020	245.6	DMID 21-0002
BA.1+A484K	BA.1+A484K	2020.99	2x mRNA-1273.351	2x mRNA-1273.351	2020	364.87	DMID 21-0002
BA.1+A484K	BA.1+A484K	2020.99	2x mRNA-1273.351	2x mRNA-1273.351	2020	42.69	DMID 21-0002
BA.1+A484K	BA.1+A484K	2020.99	2x mRNA-1273.351	2x mRNA-1273.351	2020	176.58	DMID 21-0002
BA.1+A484K	BA.1+A484K	2020.99	2x mRNA-1273.351	2x mRNA-1273.351	2020	24.48	DMID 21-0002
BA.1+A484K	BA.1+A484K	2020.99	2x mRNA-1273.351	2x mRNA-1273.351	2020	573.97	DMID 21-0002
BA.1+A484K	BA.1+A484K	2020.99	2x mRNA-1273.351	2x mRNA-1273.351	2020	237.42	DMID 21-0002
D614G	D614G	2020	B.1.617.2	B.1.617.2	2020.58	551	BC CDC
B.1.1.7	B.1.1.7	2020.1	B.1.617.2	B.1.617.2	2020.58	102	BC CDC
B.1.351	B.1.351	2021.17	B.1.617.2	B.1.617.2	2020.58	36	BC CDC
B.1.617.2	B.1.617.2	2020.58	B.1.617.2	B.1.617.2	2020.58	2641	BC CDC
B.1.429	B.1.429	2020.19	B.1.617.2	B.1.617.2	2020.58	499	BC CDC
P.1	P.1	2020.26	B.1.617.2	B.1.617.2	2020.58	55	BC CDC
B.1.526+E484K	B.1.526+E484K	2020.3	B.1.617.2	B.1.617.2	2020.58	96	BC CDC
B.1.617.1	B.1.617.1	2021.13	B.1.617.2	B.1.617.2	2020.58	89	BC CDC
C.37	C.37	2021.04	B.1.617.2	B.1.617.2	2020.58	94	BC CDC
B.1.621	B.1.621	2020.71	B.1.617.2	B.1.617.2	2020.58	20	BC CDC
BA.1	BA.1	2020.99	B.1.617.2	B.1.617.2	2020.58	44	BC CDC
BA.2	BA.2	2021.16	B.1.617.2	B.1.617.2	2020.58	62	BC CDC
BA.3	BA.3	2021.85	B.1.617.2	B.1.617.2	2020.58	36	BC CDC
BA.1.1	BA.1.1	2020.69	B.1.617.2	B.1.617.2	2020.58	82	BC CDC
D614G	D614G	2020	B.1.617.2	B.1.617.2	2020.58	1940	BC CDC
B.1.1.7	B.1.1.7	2020.1	B.1.617.2	B.1.617.2	2020.58	665	BC CDC
B.1.351	B.1.351	2021.17	B.1.617.2	B.1.617.2	2020.58	40	BC CDC
B.1.617.2	B.1.617.2	2020.58	B.1.617.2	B.1.617.2	2020.58	193196	BC CDC
B.1.429	B.1.429	2020.19	B.1.617.2	B.1.617.2	2020.58	2925	BC CDC
P.1	P.1	2020.26	B.1.617.2	B.1.617.2	2020.58	67	BC CDC
B.1.526+E484K	B.1.526+E484K	2020.3	B.1.617.2	B.1.617.2	2020.58	142	BC CDC
B.1.617.1	B.1.617.1	2021.13	B.1.617.2	B.1.617.2	2020.58	250	BC CDC
C.37	C.37	2021.04	B.1.617.2	B.1.617.2	2020.58	508	BC CDC
B.1.621	B.1.621	2020.71	B.1.617.2	B.1.617.2	2020.58	57	BC CDC
BA.1	BA.1	2020.99	B.1.617.2	B.1.617.2	2020.58	<40	BC CDC
BA.2	BA.2	2021.16	B.1.617.2	B.1.617.2	2020.58	85	BC CDC
BA.3	BA.3	2021.85	B.1.617.2	B.1.617.2	2020.58	27	BC CDC
BA.1.1	BA.1.1	2020.69	B.1.617.2	B.1.617.2	2020.58	21	BC CDC
D614G	D614G	2020	B.1.617.2	B.1.617.2	2020.58	63	BC CDC
B.1.1.7	B.1.1.7	2020.1	B.1.617.2	B.1.617.2	2020.58	23	BC CDC
B.1.351	B.1.351	2021.17	B.1.617.2	B.1.617.2	2020.58	<40	BC CDC
B.1.617.2	B.1.617.2	2020.58	B.1.617.2	B.1.617.2	2020.58	1023	BC CDC
B.1.429	B.1.429	2020.19	B.1.617.2	B.1.617.2	2020.58	122	BC CDC
P.1	P.1	2020.26	B.1.617.2	B.1.617.2	2020.58	<40	BC CDC
B.1.526+E484K	B.1.526+E484K	2020.3	B.1.617.2	B.1.617.2	2020.58	<40	BC CDC
B.1.617.1	B.1.617.1	2021.13	B.1.617.2	B.1.617.2	2020.58	20	BC CDC
C.37	C.37	2021.04	B.1.617.2	B.1.617.2	2020.58	22	BC CDC
B.1.621	B.1.621	2020.71	B.1.617.2	B.1.617.2	2020.58	<40	BC CDC
BA.1	BA.1	2020.99	B.1.617.2	B.1.617.2	2020.58	37	BC CDC
BA.2	BA.2	2021.16	B.1.617.2	B.1.617.2	2020.58	<40	BC CDC
BA.3	BA.3	2021.85	B.1.617.2	B.1.617.2	2020.58	25	BC CDC
BA.1.1	BA.1.1	2020.69	B.1.617.2	B.1.617.2	2020.58	36	BC CDC
D614G	D614G	2020	B.1.617.2	B.1.617.2	2020.58	22	BC CDC
B.1.1.7	B.1.1.7	2020.1	B.1.617.2	B.1.617.2	2020.58	<40	BC CDC
B.1.351	B.1.351	2021.17	B.1.617.2	B.1.617.2	2020.58	<40	BC CDC
B.1.617.2	B.1.617.2	2020.58	B.1.617.2	B.1.617.2	2020.58	603	BC CDC
B.1.429	B.1.429	2020.19	B.1.617.2	B.1.617.2	2020.58	<40	BC CDC
P.1	P.1	2020.26	B.1.617.2	B.1.617.2	2020.58	<40	BC CDC
B.1.526+E484K	B.1.526+E484K	2020.3	B.1.617.2	B.1.617.2	2020.58	<40	BC CDC
B.1.617.1	B.1.617.1	2021.13	B.1.617.2	B.1.617.2	2020.58	<40	BC CDC
C.37	C.37	2021.04	B.1.617.2	B.1.617.2	2020.58	<40	BC CDC
B.1.621	B.1.621	2020.71	B.1.617.2	B.1.617.2	2020.58	<40	BC CDC
BA.1	BA.1	2020.99	B.1.617.2	B.1.617.2	2020.58	<40	BC CDC
BA.2	BA.2	2021.16	B.1.617.2	B.1.617.2	2020.58	<40	BC CDC
BA.3	BA.3	2021.85	B.1.617.2	B.1.617.2	2020.58	<40	BC CDC
BA.1.1	BA.1.1	2020.69	B.1.617.2	B.1.617.2	2020.58	<40	BC CDC
D614G	D614G	2020	B.1.617.2	B.1.617.2	2020.58	596	BC CDC
B.1.1.7	B.1.1.7	2020.1	B.1.617.2	B.1.617.2	2020.58	442	BC CDC
B.1.351	B.1.351	2021.17	B.1.617.2	B.1.617.2	2020.58	198	BC CDC
B.1.617.2	B.1.617.2	2020.58	B.1.617.2	B.1.617.2	2020.58	23325	BC CDC
B.1.429	B.1.429	2020.19	B.1.617.2	B.1.617.2	2020.58	1453	BC CDC
P.1	P.1	2020.26	B.1.617.2	B.1.617.2	2020.58	77	BC CDC
B.1.526+E484K	B.1.526+E484K	2020.3	B.1.617.2	B.1.617.2	2020.58	152	BC CDC
B.1.617.1	B.1.617.1	2021.13	B.1.617.2	B.1.617.2	2020.58	182	BC CDC
C.37	C.37	2021.04	B.1.617.2	B.1.617.2	2020.58	261	BC CDC
B.1.621	B.1.621	2020.71	B.1.617.2	B.1.617.2	2020.58	41	BC CDC
BA.1	BA.1	2020.99	B.1.617.2	B.1.617.2	2020.58	477	BC CDC
BA.2	BA.2	2021.16	B.1.617.2	B.1.617.2	2020.58	738	BC CDC
BA.3	BA.3	2021.85	B.1.617.2	B.1.617.2	2020.58	182	BC CDC
BA.1.1	BA.1.1	2020.69	B.1.617.2	B.1.617.2	2020.58	1324	BC CDC
D614G	D614G	2020	B.1.617.2	B.1.617.2	2020.58	232	BC CDC
B.1.1.7	B.1.1.7	2020.1	B.1.617.2	B.1.617.2	2020.58	24	BC CDC
B.1.351	B.1.351	2021.17	B.1.617.2	B.1.617.2	2020.58	<40	BC CDC
B.1.617.2	B.1.617.2	2020.58	B.1.617.2	B.1.617.2	2020.58	1021	BC CDC
B.1.429	B.1.429	2020.19	B.1.617.2	B.1.617.2	2020.58	88	BC CDC
P.1	P.1	2020.26	B.1.617.2	B.1.617.2	2020.58	<40	BC CDC
B.1.526+E484K	B.1.526+E484K	2020.3	B.1.617.2	B.1.617.2	2020.58	<40	BC CDC
B.1.617.1	B.1.617.1	2021.13	B.1.617.2	B.1.617.2	2020.58	37	BC CDC
C.37	C.37	2021.04	B.1.617.2	B.1.617.2	2020.58	32	BC CDC
B.1.621	B.1.621	2020.71	B.1.617.2	B.1.617.2	2020.58	<40	BC CDC
BA.1	BA.1	2020.99	B.1.617.2	B.1.617.2	2020.58	<40	BC CDC
BA.2	BA.2	2021.16	B.1.617.2	B.1.617.2	2020.58	<40	BC CDC
BA.3	BA.3	2021.85	B.1.617.2	B.1.617.2	2020.58	<40	BC CDC
BA.1.1	BA.1.1	2020.69	B.1.617.2	B.1.617.2	2020.58	<40	BC CDC
D614G	D614G	2020	B.1.617.2	B.1.617.2	2020.58	<40	BC CDC
B.1.1.7	B.1.1.7	2020.1	B.1.617.2	B.1.617.2	2020.58	<40	BC CDC
B.1.351	B.1.351	2021.17	B.1.617.2	B.1.617.2	2020.58	<40	BC CDC
B.1.617.2	B.1.617.2	2020.58	B.1.617.2	B.1.617.2	2020.58	844	BC CDC
B.1.429	B.1.429	2020.19	B.1.617.2	B.1.617.2	2020.58	<40	BC CDC
P.1	P.1	2020.26	B.1.617.2	B.1.617.2	2020.58	<40	BC CDC
B.1.526+E484K	B.1.526+E484K	2020.3	B.1.617.2	B.1.617.2	2020.58	<40	BC CDC
B.1.617.1	B.1.617.1	2021.13	B.1.617.2	B.1.617.2	2020.58	<40	BC CDC
C.37	C.37	2021.04	B.1.617.2	B.1.617.2	2020.58	<40	BC CDC
B.1.621	B.1.621	2020.71	B.1.617.2	B.1.617.2	2020.58	<40	BC CDC
BA.1	BA.1	2020.99	B.1.617.2	B.1.617.2	2020.58	57	BC CDC
BA.2	BA.2	2021.16	B.1.617.2	B.1.617.2	2020.58	26	BC CDC
BA.3	BA.3	2021.85	B.1.617.2	B.1.617.2	2020.58	<40	BC CDC
BA.1.1	BA.1.1	2020.69	B.1.617.2	B.1.617.2	2020.58	31	BC CDC
D614G	D614G	2020	B.1.617.2	B.1.617.2	2020.58	<40	BC CDC
B.1.1.7	B.1.1.7	2020.1	B.1.617.2	B.1.617.2	2020.58	<40	BC CDC
B.1.351	B.1.351	2021.17	B.1.617.2	B.1.617.2	2020.58	<40	BC CDC
B.1.617.2	B.1.617.2	2020.58	B.1.617.2	B.1.617.2	2020.58	358	BC CDC
B.1.429	B.1.429	2020.19	B.1.617.2	B.1.617.2	2020.58	<40	BC CDC
P.1	P.1	2020.26	B.1.617.2	B.1.617.2	2020.58	<40	BC CDC
B.1.526+E484K	B.1.526+E484K	2020.3	B.1.617.2	B.1.617.2	2020.58	<40	BC CDC
B.1.617.1	B.1.617.1	2021.13	B.1.617.2	B.1.617.2	2020.58	<40	BC CDC
C.37	C.37	2021.04	B.1.617.2	B.1.617.2	2020.58	<40	BC CDC
B.1.621	B.1.621	2020.71	B.1.617.2	B.1.617.2	2020.58	<40	BC CDC
BA.1	BA.1	2020.99	B.1.617.2	B.1.617.2	2020.58	<40	BC CDC
BA.2	BA.2	2021.16	B.1.617.2	B.1.617.2	2020.58	<40	BC CDC
BA.3	BA.3	2021.85	B.1.617.2	B.1.617.2	2020.58	<40	BC CDC
BA.1.1	BA.1.1	2020.69	B.1.617.2	B.1.617.2	2020.58	<40	BC CDC
D614G	D614G	2020	B.1.617.2	B.1.617.2	2020.58	<40	BC CDC
B.1.1.7	B.1.1.7	2020.1	B.1.617.2	B.1.617.2	2020.58	<40	BC CDC
B.1.351	B.1.351	2021.17	B.1.617.2	B.1.617.2	2020.58	<40	BC CDC
B.1.617.2	B.1.617.2	2020.58	B.1.617.2	B.1.617.2	2020.58	147	BC CDC
B.1.429	B.1.429	2020.19	B.1.617.2	B.1.617.2	2020.58	<40	BC CDC
P.1	P.1	2020.26	B.1.617.2	B.1.617.2	2020.58	<40	BC CDC
B.1.526+E484K	B.1.526+E484K	2020.3	B.1.617.2	B.1.617.2	2020.58	<40	BC CDC
B.1.617.1	B.1.617.1	2021.13	B.1.617.2	B.1.617.2	2020.58	<40	BC CDC
C.37	C.37	2021.04	B.1.617.2	B.1.617.2	2020.58	<40	BC CDC
B.1.621	B.1.621	2020.71	B.1.617.2	B.1.617.2	2020.58	<40	BC CDC
BA.1	BA.1	2020.99	B.1.617.2	B.1.617.2	2020.58	<40	BC CDC
BA.2	BA.2	2021.16	B.1.617.2	B.1.617.2	2020.58	<40	BC CDC
BA.3	BA.3	2021.85	B.1.617.2	B.1.617.2	2020.58	<40	BC CDC
BA.1.1	BA.1.1	2020.69	B.1.617.2	B.1.617.2	2020.58	<40	BC CDC
D614G	D614G	2020	B.1.617.2	B.1.617.2	2020.58	1025	BC CDC
B.1.1.7	B.1.1.7	2020.1	B.1.617.2	B.1.617.2	2020.58	173	BC CDC
B.1.351	B.1.351	2021.17	B.1.617.2	B.1.617.2	2020.58	41	BC CDC
B.1.617.2	B.1.617.2	2020.58	B.1.617.2	B.1.617.2	2020.58	35815	BC CDC
B.1.429	B.1.429	2020.19	B.1.617.2	B.1.617.2	2020.58	573	BC CDC
P.1	P.1	2020.26	B.1.617.2	B.1.617.2	2020.58	27	BC CDC
B.1.526+E484K	B.1.526+E484K	2020.3	B.1.617.2	B.1.617.2	2020.58	80	BC CDC
B.1.617.1	B.1.617.1	2021.13	B.1.617.2	B.1.617.2	2020.58	121	BC CDC
C.37	C.37	2021.04	B.1.617.2	B.1.617.2	2020.58	196	BC CDC
B.1.621	B.1.621	2020.71	B.1.617.2	B.1.617.2	2020.58	11	BC CDC
BA.1	BA.1	2020.99	B.1.617.2	B.1.617.2	2020.58	97	BC CDC
BA.2	BA.2	2021.16	B.1.617.2	B.1.617.2	2020.58	66	BC CDC
BA.3	BA.3	2021.85	B.1.617.2	B.1.617.2	2020.58	46	BC CDC
BA.1.1	BA.1.1	2020.69	B.1.617.2	B.1.617.2	2020.58	232	BC CDC
D614G	D614G	2020	B.1.617.2	B.1.617.2	2020.58	281	BC CDC
B.1.1.7	B.1.1.7	2020.1	B.1.617.2	B.1.617.2	2020.58	87	BC CDC
B.1.351	B.1.351	2021.17	B.1.617.2	B.1.617.2	2020.58	38	BC CDC
B.1.617.2	B.1.617.2	2020.58	B.1.617.2	B.1.617.2	2020.58	69945	BC CDC
B.1.429	B.1.429	2020.19	B.1.617.2	B.1.617.2	2020.58	349	BC CDC
P.1	P.1	2020.26	B.1.617.2	B.1.617.2	2020.58	74	BC CDC
B.1.526+E484K	B.1.526+E484K	2020.3	B.1.617.2	B.1.617.2	2020.58	121	BC CDC
B.1.617.1	B.1.617.1	2021.13	B.1.617.2	B.1.617.2	2020.58	134	BC CDC
C.37	C.37	2021.04	B.1.617.2	B.1.617.2	2020.58	142	BC CDC
B.1.621	B.1.621	2020.71	B.1.617.2	B.1.617.2	2020.58	28	BC CDC
BA.1	BA.1	2020.99	B.1.617.2	B.1.617.2	2020.58	401	BC CDC
BA.2	BA.2	2021.16	B.1.617.2	B.1.617.2	2020.58	284	BC CDC
BA.3	BA.3	2021.85	B.1.617.2	B.1.617.2	2020.58	81	BC CDC
BA.1.1	BA.1.1	2020.69	B.1.617.2	B.1.617.2	2020.58	957	BC CDC
D614G	D614G	2020	B.1.617.2	B.1.617.2	2020.58	9736	BC CDC
B.1.1.7	B.1.1.7	2020.1	B.1.617.2	B.1.617.2	2020.58	6488	BC CDC
B.1.351	B.1.351	2021.17	B.1.617.2	B.1.617.2	2020.58	6134	BC CDC
B.1.617.2	B.1.617.2	2020.58	B.1.617.2	B.1.617.2	2020.58	16083	BC CDC
B.1.429	B.1.429	2020.19	B.1.617.2	B.1.617.2	2020.58	8252	BC CDC
P.1	P.1	2020.26	B.1.617.2	B.1.617.2	2020.58	8540	BC CDC
B.1.526+E484K	B.1.526+E484K	2020.3	B.1.617.2	B.1.617.2	2020.58	9794	BC CDC
B.1.617.1	B.1.617.1	2021.13	B.1.617.2	B.1.617.2	2020.58	4562	BC CDC
C.37	C.37	2021.04	B.1.617.2	B.1.617.2	2020.58	2206	BC CDC
B.1.621	B.1.621	2020.71	B.1.617.2	B.1.617.2	2020.58	1764	BC CDC
BA.1	BA.1	2020.99	B.1.617.2	B.1.617.2	2020.58	41	BC CDC
BA.2	BA.2	2021.16	B.1.617.2	B.1.617.2	2020.58	908	BC CDC
BA.3	BA.3	2021.85	B.1.617.2	B.1.617.2	2020.58	<40	BC CDC
BA.1.1	BA.1.1	2020.69	B.1.617.2	B.1.617.2	2020.58	77	BC CDC
D614G	D614G	2020	B.1.617.2	B.1.617.2	2020.58	6320	BC CDC
B.1.1.7	B.1.1.7	2020.1	B.1.617.2	B.1.617.2	2020.58	1800	BC CDC
B.1.351	B.1.351	2021.17	B.1.617.2	B.1.617.2	2020.58	139	BC CDC
B.1.617.2	B.1.617.2	2020.58	B.1.617.2	B.1.617.2	2020.58	129005	BC CDC
B.1.429	B.1.429	2020.19	B.1.617.2	B.1.617.2	2020.58	5920	BC CDC
P.1	P.1	2020.26	B.1.617.2	B.1.617.2	2020.58	470	BC CDC
B.1.526+E484K	B.1.526+E484K	2020.3	B.1.617.2	B.1.617.2	2020.58	847	BC CDC
B.1.617.1	B.1.617.1	2021.13	B.1.617.2	B.1.617.2	2020.58	1885	BC CDC
C.37	C.37	2021.04	B.1.617.2	B.1.617.2	2020.58	5690	BC CDC
B.1.621	B.1.621	2020.71	B.1.617.2	B.1.617.2	2020.58	191	BC CDC
BA.1	BA.1	2020.99	B.1.617.2	B.1.617.2	2020.58	2974	BC CDC
BA.2	BA.2	2021.16	B.1.617.2	B.1.617.2	2020.58	3430	BC CDC
BA.3	BA.3	2021.85	B.1.617.2	B.1.617.2	2020.58	583	BC CDC
BA.1.1	BA.1.1	2020.69	B.1.617.2	B.1.617.2	2020.58	4464	BC CDC
D614G	D614G	2020	B.1.617.2	B.1.617.2	2020.58	34	BC CDC
B.1.1.7	B.1.1.7	2020.1	B.1.617.2	B.1.617.2	2020.58	22	BC CDC
B.1.351	B.1.351	2021.17	B.1.617.2	B.1.617.2	2020.58	<40	BC CDC
B.1.617.2	B.1.617.2	2020.58	B.1.617.2	B.1.617.2	2020.58	593	BC CDC
B.1.429	B.1.429	2020.19	B.1.617.2	B.1.617.2	2020.58	56	BC CDC
P.1	P.1	2020.26	B.1.617.2	B.1.617.2	2020.58	<40	BC CDC
B.1.526+E484K	B.1.526+E484K	2020.3	B.1.617.2	B.1.617.2	2020.58	<40	BC CDC
B.1.617.1	B.1.617.1	2021.13	B.1.617.2	B.1.617.2	2020.58	<40	BC CDC
C.37	C.37	2021.04	B.1.617.2	B.1.617.2	2020.58	<40	BC CDC
B.1.621	B.1.621	2020.71	B.1.617.2	B.1.617.2	2020.58	<40	BC CDC
BA.1	BA.1	2020.99	B.1.617.2	B.1.617.2	2020.58	<40	BC CDC
BA.2	BA.2	2021.16	B.1.617.2	B.1.617.2	2020.58	<40	BC CDC
BA.3	BA.3	2021.85	B.1.617.2	B.1.617.2	2020.58	<40	BC CDC
BA.1.1	BA.1.1	2020.69	B.1.617.2	B.1.617.2	2020.58	<40	BC CDC
D614G	D614G	2020	B.1.617.2	B.1.617.2	2020.58	888	BC CDC
B.1.1.7	B.1.1.7	2020.1	B.1.617.2	B.1.617.2	2020.58	275	BC CDC
B.1.351	B.1.351	2021.17	B.1.617.2	B.1.617.2	2020.58	<40	BC CDC
B.1.617.2	B.1.617.2	2020.58	B.1.617.2	B.1.617.2	2020.58	12976	BC CDC
B.1.429	B.1.429	2020.19	B.1.617.2	B.1.617.2	2020.58	1302	BC CDC
P.1	P.1	2020.26	B.1.617.2	B.1.617.2	2020.58	52	BC CDC
B.1.526+E484K	B.1.526+E484K	2020.3	B.1.617.2	B.1.617.2	2020.58	149	BC CDC
B.1.617.1	B.1.617.1	2021.13	B.1.617.2	B.1.617.2	2020.58	166	BC CDC
C.37	C.37	2021.04	B.1.617.2	B.1.617.2	2020.58	165	BC CDC
B.1.621	B.1.621	2020.71	B.1.617.2	B.1.617.2	2020.58	51	BC CDC
BA.1	BA.1	2020.99	B.1.617.2	B.1.617.2	2020.58	365	BC CDC
BA.2	BA.2	2021.16	B.1.617.2	B.1.617.2	2020.58	573	BC CDC
BA.3	BA.3	2021.85	B.1.617.2	B.1.617.2	2020.58	188	BC CDC
BA.1.1	BA.1.1	2020.69	B.1.617.2	B.1.617.2	2020.58	1073	BC CDC
D614G	D614G	2020	BA.1	BA.1	2020.99	<40	BC CDC
B.1.1.7	B.1.1.7	2020.1	BA.1	BA.1	2020.99	<40	BC CDC
B.1.351	B.1.351	2021.17	BA.1	BA.1	2020.99	<40	BC CDC
B.1.617.2	B.1.617.2	2020.58	BA.1	BA.1	2020.99	<40	BC CDC
B.1.429	B.1.429	2020.19	BA.1	BA.1	2020.99	<40	BC CDC
P.1	P.1	2020.26	BA.1	BA.1	2020.99	<40	BC CDC
B.1.526+E484K	B.1.526+E484K	2020.3	BA.1	BA.1	2020.99	<40	BC CDC
B.1.617.1	B.1.617.1	2021.13	BA.1	BA.1	2020.99	<40	BC CDC
C.37	C.37	2021.04	BA.1	BA.1	2020.99	<40	BC CDC
B.1.621	B.1.621	2020.71	BA.1	BA.1	2020.99	<40	BC CDC
BA.1	BA.1	2020.99	BA.1	BA.1	2020.99	226	BC CDC
BA.2	BA.2	2021.16	BA.1	BA.1	2020.99	23	BC CDC
BA.3	BA.3	2021.85	BA.1	BA.1	2020.99	45	BC CDC
BA.1.1	BA.1.1	2020.69	BA.1	BA.1	2020.99	146	BC CDC
BA.1+A484K	BA.1+A484K	2020.99	BA.1	BA.1	2020.99	103	BC CDC
D614G	D614G	2020	BA.1	BA.1	2020.99	1829	BC CDC
B.1.1.7	B.1.1.7	2020.1	BA.1	BA.1	2020.99	1803	BC CDC
B.1.351	B.1.351	2021.17	BA.1	BA.1	2020.99	436	BC CDC
B.1.617.2	B.1.617.2	2020.58	BA.1	BA.1	2020.99	1513	BC CDC
B.1.429	B.1.429	2020.19	BA.1	BA.1	2020.99	1174	BC CDC
P.1	P.1	2020.26	BA.1	BA.1	2020.99	1664	BC CDC
B.1.526+E484K	B.1.526+E484K	2020.3	BA.1	BA.1	2020.99	1046	BC CDC
B.1.617.1	B.1.617.1	2021.13	BA.1	BA.1	2020.99	342.12	BC CDC
C.37	C.37	2021.04	BA.1	BA.1	2020.99	1205	BC CDC
B.1.621	B.1.621	2020.71	BA.1	BA.1	2020.99	517	BC CDC
BA.1	BA.1	2020.99	BA.1	BA.1	2020.99	1228	BC CDC
BA.2	BA.2	2021.16	BA.1	BA.1	2020.99	456	BC CDC
BA.3	BA.3	2021.85	BA.1	BA.1	2020.99	485	BC CDC
BA.1.1	BA.1.1	2020.69	BA.1	BA.1	2020.99	3722	BC CDC
BA.1+A484K	BA.1+A484K	2020.99	BA.1	BA.1	2020.99	1360	BC CDC
D614G	D614G	2020	BA.1	BA.1	2020.99	2536	BC CDC
B.1.1.7	B.1.1.7	2020.1	BA.1	BA.1	2020.99	2030	BC CDC
B.1.351	B.1.351	2021.17	BA.1	BA.1	2020.99	683.94	BC CDC
B.1.617.2	B.1.617.2	2020.58	BA.1	BA.1	2020.99	1477	BC CDC
B.1.429	B.1.429	2020.19	BA.1	BA.1	2020.99	1405	BC CDC
P.1	P.1	2020.26	BA.1	BA.1	2020.99	2278	BC CDC
B.1.526+E484K	B.1.526+E484K	2020.3	BA.1	BA.1	2020.99	1362	BC CDC
B.1.617.1	B.1.617.1	2021.13	BA.1	BA.1	2020.99	617.69	BC CDC
C.37	C.37	2021.04	BA.1	BA.1	2020.99	824	BC CDC
B.1.621	B.1.621	2020.71	BA.1	BA.1	2020.99	501	BC CDC
BA.1	BA.1	2020.99	BA.1	BA.1	2020.99	1890	BC CDC
BA.2	BA.2	2021.16	BA.1	BA.1	2020.99	1694	BC CDC
BA.3	BA.3	2021.85	BA.1	BA.1	2020.99	1538	BC CDC
BA.1.1	BA.1.1	2020.69	BA.1	BA.1	2020.99	1813	BC CDC
BA.1+A484K	BA.1+A484K	2020.99	BA.1	BA.1	2020.99	2699	BC CDC
D614G	D614G	2020	BA.1	BA.1	2020.99	1814	BC CDC
B.1.1.7	B.1.1.7	2020.1	BA.1	BA.1	2020.99	1885	BC CDC
B.1.351	B.1.351	2021.17	BA.1	BA.1	2020.99	524.96	BC CDC
B.1.617.2	B.1.617.2	2020.58	BA.1	BA.1	2020.99	1667	BC CDC
B.1.429	B.1.429	2020.19	BA.1	BA.1	2020.99	1682	BC CDC
P.1	P.1	2020.26	BA.1	BA.1	2020.99	2739	BC CDC
B.1.526+E484K	B.1.526+E484K	2020.3	BA.1	BA.1	2020.99	1977	BC CDC
B.1.617.1	B.1.617.1	2021.13	BA.1	BA.1	2020.99	747.53	BC CDC
C.37	C.37	2021.04	BA.1	BA.1	2020.99	1508	BC CDC
B.1.621	B.1.621	2020.71	BA.1	BA.1	2020.99	381	BC CDC
BA.1	BA.1	2020.99	BA.1	BA.1	2020.99	2176	BC CDC
BA.2	BA.2	2021.16	BA.1	BA.1	2020.99	3575	BC CDC
BA.3	BA.3	2021.85	BA.1	BA.1	2020.99	2039	BC CDC
BA.1.1	BA.1.1	2020.69	BA.1	BA.1	2020.99	3192	BC CDC
BA.1+A484K	BA.1+A484K	2020.99	BA.1	BA.1	2020.99	3212	BC CDC
D614G	D614G	2020	2x mRNA-1273	2x mRNA-1273	2020	534	COVE phase 3 (additional sera titrated against D614G+N501Y mutant)
D614G	D614G	2020	2x mRNA-1273	2x mRNA-1273	2020	1149	COVE phase 3 (additional sera titrated against D614G+N501Y mutant)
D614G	D614G	2020	2x mRNA-1273	2x mRNA-1273	2020	204	COVE phase 3 (additional sera titrated against D614G+N501Y mutant)
D614G	D614G	2020	2x mRNA-1273	2x mRNA-1273	2020	201	COVE phase 3 (additional sera titrated against D614G+N501Y mutant)
D614G	D614G	2020	2x mRNA-1273	2x mRNA-1273	2020	1598	COVE phase 3 (additional sera titrated against D614G+N501Y mutant)
D614G	D614G	2020	2x mRNA-1273	2x mRNA-1273	2020	1538	COVE phase 3 (additional sera titrated against D614G+N501Y mutant)
D614G	D614G	2020	2x mRNA-1273	2x mRNA-1273	2020	2349	COVE phase 3 (additional sera titrated against D614G+N501Y mutant)
D614G	D614G	2020	2x mRNA-1273	2x mRNA-1273	2020	2763	COVE phase 3 (additional sera titrated against D614G+N501Y mutant)
D614G	D614G	2020	2x mRNA-1273	2x mRNA-1273	2020	883	COVE phase 3 (additional sera titrated against D614G+N501Y mutant)
D614G	D614G	2020	2x mRNA-1273	2x mRNA-1273	2020	1753	COVE phase 3 (additional sera titrated against D614G+N501Y mutant)
D614G	D614G	2020	2x mRNA-1273	2x mRNA-1273	2020	3831	COVE phase 3 (additional sera titrated against D614G+N501Y mutant)
D614G+N501Y	D614G+N501Y	2020	2x mRNA-1273	2x mRNA-1273	2020	424	COVE phase 3 (additional sera titrated against D614G+N501Y mutant)
D614G+N501Y	D614G+N501Y	2020	2x mRNA-1273	2x mRNA-1273	2020	1604	COVE phase 3 (additional sera titrated against D614G+N501Y mutant)
D614G+N501Y	D614G+N501Y	2020	2x mRNA-1273	2x mRNA-1273	2020	355	COVE phase 3 (additional sera titrated against D614G+N501Y mutant)
D614G+N501Y	D614G+N501Y	2020	2x mRNA-1273	2x mRNA-1273	2020	269	COVE phase 3 (additional sera titrated against D614G+N501Y mutant)
D614G+N501Y	D614G+N501Y	2020	2x mRNA-1273	2x mRNA-1273	2020	2833	COVE phase 3 (additional sera titrated against D614G+N501Y mutant)
D614G+N501Y	D614G+N501Y	2020	2x mRNA-1273	2x mRNA-1273	2020	2093	COVE phase 3 (additional sera titrated against D614G+N501Y mutant)
D614G+N501Y	D614G+N501Y	2020	2x mRNA-1273	2x mRNA-1273	2020	2054	COVE phase 3 (additional sera titrated against D614G+N501Y mutant)
D614G+N501Y	D614G+N501Y	2020	2x mRNA-1273	2x mRNA-1273	2020	2467	COVE phase 3 (additional sera titrated against D614G+N501Y mutant)
D614G+N501Y	D614G+N501Y	2020	2x mRNA-1273	2x mRNA-1273	2020	1231	COVE phase 3 (additional sera titrated against D614G+N501Y mutant)
D614G+N501Y	D614G+N501Y	2020	2x mRNA-1273	2x mRNA-1273	2020	1224	COVE phase 3 (additional sera titrated against D614G+N501Y mutant)
D614G+N501Y	D614G+N501Y	2020	2x mRNA-1273	2x mRNA-1273	2020	4994	COVE phase 3 (additional sera titrated against D614G+N501Y mutant)
D614G	D614G	2020	D614G	D614G	2020	640.24	CoVPN
D614G	D614G	2020	D614G	D614G	2020	83.12	CoVPN
D614G	D614G	2020	D614G	D614G	2020	115.03	CoVPN
D614G	D614G	2020	D614G	D614G	2020	227.54	CoVPN
D614G	D614G	2020	D614G	D614G	2020	190.79	CoVPN
D614G	D614G	2020	D614G	D614G	2020	707.28	CoVPN
D614G	D614G	2020	D614G	D614G	2020	1609.17	CoVPN
D614G	D614G	2020	D614G	D614G	2020	94.58	CoVPN
D614G	D614G	2020	D614G	D614G	2020	1461.48	CoVPN
D614G	D614G	2020	D614G	D614G	2020	123.06	CoVPN
D614G	D614G	2020	D614G	D614G	2020	1085.56	CoVPN
D614G	D614G	2020	D614G	D614G	2020	5747.64	CoVPN
D614G	D614G	2020	D614G	D614G	2020	1015.77	CoVPN
D614G	D614G	2020	D614G	D614G	2020	37640.9	CoVPN
D614G	D614G	2020	D614G	D614G	2020	6234.38	CoVPN
D614G	D614G	2020	B.1.1.7	B.1.1.7	2020.1	6088.01	BC CDC
D614G	D614G	2020	B.1.1.7	B.1.1.7	2020.1	224.9	BC CDC
D614G	D614G	2020	B.1.1.7	B.1.1.7	2020.1	47.83	BC CDC
D614G	D614G	2020	B.1.1.7	B.1.1.7	2020.1	2201.88	BC CDC
D614G	D614G	2020	B.1.1.7	B.1.1.7	2020.1	558.87	BC CDC
D614G	D614G	2020	B.1.1.7	B.1.1.7	2020.1	39.41	BC CDC
D614G	D614G	2020	B.1.1.7	B.1.1.7	2020.1	46.53	BC CDC
D614G	D614G	2020	B.1.1.7	B.1.1.7	2020.1	116.83	BC CDC
D614G	D614G	2020	B.1.1.7	B.1.1.7	2020.1	53.65	BC CDC
D614G	D614G	2020	B.1.1.7	B.1.1.7	2020.1	945.82	BC CDC
D614G	D614G	2020	B.1.1.7	B.1.1.7	2020.1	301.42	BC CDC
D614G	D614G	2020	B.1.1.7	B.1.1.7	2020.1	97.22	BC CDC
D614G	D614G	2020	B.1.1.7	B.1.1.7	2020.1	1076.63	BC CDC
D614G	D614G	2020	B.1.1.7	B.1.1.7	2020.1	365.93	BC CDC
D614G	D614G	2020	P.1	P.1	2020.26	287.45	UW-Madison
D614G	D614G	2020	P.1	P.1	2020.26	105.18	BC CDC
D614G	D614G	2020	P.1	P.1	2020.26	903.61	BC CDC
D614G	D614G	2020	P.1	P.1	2020.26	28.18	BC CDC
D614G	D614G	2020	P.1	P.1	2020.26	38.96	BC CDC
D614G	D614G	2020	P.1	P.1	2020.26	146.27	BC CDC
D614G	D614G	2020	P.1	P.1	2020.26	<40	BC CDC
D614G	D614G	2020	P.1	P.1	2020.26	725.22	BC CDC
D614G	D614G	2020	P.1	P.1	2020.26	<40	BC CDC
D614G	D614G	2020	P.1	P.1	2020.26	6327.03	BC CDC
D614G	D614G	2020	P.1	P.1	2020.26	<40	BC CDC
D614G	D614G	2020	P.1	P.1	2020.26	329.97	BC CDC
D614G	D614G	2020	P.1	P.1	2020.26	29.36	BC CDC
D614G	D614G	2020	P.1	P.1	2020.26	340.14	BC CDC
D614G	D614G	2020	P.1	P.1	2020.26	843.67	BC CDC
D614G	D614G	2020	P.1	P.1	2020.26	485.43	BC CDC
D614G	D614G	2020	P.1	P.1	2020.26	38.34	BC CDC
D614G+N501Y	D614G+N501Y	2020	D614G	D614G	2020	518.19	CoVPN
D614G+N501Y	D614G+N501Y	2020	D614G	D614G	2020	74.36	CoVPN
D614G+N501Y	D614G+N501Y	2020	D614G	D614G	2020	143.98	CoVPN
D614G+N501Y	D614G+N501Y	2020	D614G	D614G	2020	87.9	CoVPN
D614G+N501Y	D614G+N501Y	2020	D614G	D614G	2020	94.13	CoVPN
D614G+N501Y	D614G+N501Y	2020	D614G	D614G	2020	799.02	CoVPN
D614G+N501Y	D614G+N501Y	2020	D614G	D614G	2020	1382.1	CoVPN
D614G+N501Y	D614G+N501Y	2020	D614G	D614G	2020	210.04	CoVPN
D614G+N501Y	D614G+N501Y	2020	D614G	D614G	2020	1132.5	CoVPN
D614G+N501Y	D614G+N501Y	2020	D614G	D614G	2020	94.9	CoVPN
D614G+N501Y	D614G+N501Y	2020	D614G	D614G	2020	983.87	CoVPN
D614G+N501Y	D614G+N501Y	2020	D614G	D614G	2020	6421.34	CoVPN
D614G+N501Y	D614G+N501Y	2020	D614G	D614G	2020	979.54	CoVPN
D614G+N501Y	D614G+N501Y	2020	D614G	D614G	2020	15298.2	CoVPN
D614G+N501Y	D614G+N501Y	2020	D614G	D614G	2020	4473.82	CoVPN
D614G+N501Y	D614G+N501Y	2020	B.1.1.7	B.1.1.7	2020.1	4934.29	BC CDC
D614G+N501Y	D614G+N501Y	2020	B.1.1.7	B.1.1.7	2020.1	625.02	BC CDC
D614G+N501Y	D614G+N501Y	2020	B.1.1.7	B.1.1.7	2020.1	239.95	BC CDC
D614G+N501Y	D614G+N501Y	2020	B.1.1.7	B.1.1.7	2020.1	2156.96	BC CDC
D614G+N501Y	D614G+N501Y	2020	B.1.1.7	B.1.1.7	2020.1	6516.29	BC CDC
D614G+N501Y	D614G+N501Y	2020	B.1.1.7	B.1.1.7	2020.1	85.68	BC CDC
D614G+N501Y	D614G+N501Y	2020	B.1.1.7	B.1.1.7	2020.1	153.62	BC CDC
D614G+N501Y	D614G+N501Y	2020	B.1.1.7	B.1.1.7	2020.1	165.06	BC CDC
D614G+N501Y	D614G+N501Y	2020	B.1.1.7	B.1.1.7	2020.1	148.24	BC CDC
D614G+N501Y	D614G+N501Y	2020	B.1.1.7	B.1.1.7	2020.1	1611.11	BC CDC
D614G+N501Y	D614G+N501Y	2020	B.1.1.7	B.1.1.7	2020.1	995.1	BC CDC
D614G+N501Y	D614G+N501Y	2020	B.1.1.7	B.1.1.7	2020.1	234.74	BC CDC
D614G+N501Y	D614G+N501Y	2020	B.1.1.7	B.1.1.7	2020.1	4058.77	BC CDC
D614G+N501Y	D614G+N501Y	2020	B.1.1.7	B.1.1.7	2020.1	604.08	BC CDC
D614G+N501Y	D614G+N501Y	2020	P.1	P.1	2020.26	908.39	UW-Madison
D614G+N501Y	D614G+N501Y	2020	P.1	P.1	2020.26	206.14	BC CDC
D614G+N501Y	D614G+N501Y	2020	P.1	P.1	2020.26	1439.75	BC CDC
D614G+N501Y	D614G+N501Y	2020	P.1	P.1	2020.26	73.5	BC CDC
D614G+N501Y	D614G+N501Y	2020	P.1	P.1	2020.26	138.26	BC CDC
D614G+N501Y	D614G+N501Y	2020	P.1	P.1	2020.26	1348.11	BC CDC
D614G+N501Y	D614G+N501Y	2020	P.1	P.1	2020.26	20.81	BC CDC
D614G+N501Y	D614G+N501Y	2020	P.1	P.1	2020.26	1012.46	BC CDC
D614G+N501Y	D614G+N501Y	2020	P.1	P.1	2020.26	<40	BC CDC
D614G+N501Y	D614G+N501Y	2020	P.1	P.1	2020.26	9719.18	BC CDC
D614G+N501Y	D614G+N501Y	2020	P.1	P.1	2020.26	<40	BC CDC
D614G+N501Y	D614G+N501Y	2020	P.1	P.1	2020.26	847.44	BC CDC
D614G+N501Y	D614G+N501Y	2020	P.1	P.1	2020.26	61.88	BC CDC
D614G+N501Y	D614G+N501Y	2020	P.1	P.1	2020.26	814.91	BC CDC
D614G+N501Y	D614G+N501Y	2020	P.1	P.1	2020.26	2288.32	BC CDC
D614G+N501Y	D614G+N501Y	2020	P.1	P.1	2020.26	793.58	BC CDC
D614G+N501Y	D614G+N501Y	2020	P.1	P.1	2020.26	87.23	BC CDC
BA.2	BA.2	2021.16	D614G	D614G	2020	<40	CoVPN
BA.2	BA.2	2021.16	D614G	D614G	2020	<40	CoVPN
BA.2	BA.2	2021.16	D614G	D614G	2020	<40	CoVPN
BA.2	BA.2	2021.16	D614G	D614G	2020	<40	CoVPN
BA.2	BA.2	2021.16	D614G	D614G	2020	<40	CoVPN
BA.2	BA.2	2021.16	D614G	D614G	2020	<40	CoVPN
BA.2	BA.2	2021.16	D614G	D614G	2020	<40	CoVPN
BA.2	BA.2	2021.16	D614G	D614G	2020	<40	CoVPN
BA.2	BA.2	2021.16	D614G	D614G	2020	100.49	CoVPN
BA.2	BA.2	2021.16	D614G	D614G	2020	<40	CoVPN
BA.2	BA.2	2021.16	D614G	D614G	2020	<40	CoVPN
BA.2	BA.2	2021.16	D614G	D614G	2020	58.77	CoVPN
BA.2	BA.2	2021.16	D614G	D614G	2020	<40	CoVPN
BA.2	BA.2	2021.16	D614G	D614G	2020	<40	CoVPN
BA.2	BA.2	2021.16	D614G	D614G	2020	40.78	CoVPN
BA.2	BA.2	2021.16	B.1.1.7	B.1.1.7	2020.1	57.47	BC CDC
BA.2	BA.2	2021.16	B.1.1.7	B.1.1.7	2020.1	<40	BC CDC
BA.2	BA.2	2021.16	B.1.1.7	B.1.1.7	2020.1	<40	BC CDC
BA.2	BA.2	2021.16	B.1.1.7	B.1.1.7	2020.1	<40	BC CDC
BA.2	BA.2	2021.16	B.1.1.7	B.1.1.7	2020.1	21.99	BC CDC
BA.2	BA.2	2021.16	B.1.1.7	B.1.1.7	2020.1	<40	BC CDC
BA.2	BA.2	2021.16	B.1.1.7	B.1.1.7	2020.1	<40	BC CDC
BA.2	BA.2	2021.16	B.1.1.7	B.1.1.7	2020.1	<40	BC CDC
BA.2	BA.2	2021.16	B.1.1.7	B.1.1.7	2020.1	<40	BC CDC
BA.2	BA.2	2021.16	B.1.1.7	B.1.1.7	2020.1	<40	BC CDC
BA.2	BA.2	2021.16	B.1.1.7	B.1.1.7	2020.1	<40	BC CDC
BA.2	BA.2	2021.16	B.1.1.7	B.1.1.7	2020.1	<40	BC CDC
BA.2	BA.2	2021.16	B.1.1.7	B.1.1.7	2020.1	55.8	BC CDC
BA.2	BA.2	2021.16	B.1.1.7	B.1.1.7	2020.1	<40	BC CDC
BA.2	BA.2	2021.16	P.1	P.1	2020.26	<40	UW-Madison
BA.2	BA.2	2021.16	P.1	P.1	2020.26	<40	BC CDC
BA.2	BA.2	2021.16	P.1	P.1	2020.26	30.98	BC CDC
BA.2	BA.2	2021.16	P.1	P.1	2020.26	<40	BC CDC
BA.2	BA.2	2021.16	P.1	P.1	2020.26	21.53	BC CDC
BA.2	BA.2	2021.16	P.1	P.1	2020.26	<40	BC CDC
BA.2	BA.2	2021.16	P.1	P.1	2020.26	50.09	BC CDC
BA.2	BA.2	2021.16	P.1	P.1	2020.26	<40	BC CDC
BA.2	BA.2	2021.16	P.1	P.1	2020.26	252.62	BC CDC
BA.2	BA.2	2021.16	P.1	P.1	2020.26	<40	BC CDC
BA.2	BA.2	2021.16	P.1	P.1	2020.26	70.95	BC CDC
BA.2	BA.2	2021.16	P.1	P.1	2020.26	291.75	BC CDC
BA.2	BA.2	2021.16	P.1	P.1	2020.26	20.04	BC CDC
BA.2	BA.2	2021.16	P.1	P.1	2020.26	3955.15	BC CDC
BA.2	BA.2	2021.16	P.1	P.1	2020.26	<40	BC CDC
BA.1	BA.1	2020.99	D614G	D614G	2020	<40	CoVPN
BA.1	BA.1	2020.99	D614G	D614G	2020	<40	CoVPN
BA.1	BA.1	2020.99	D614G	D614G	2020	29.24	CoVPN
BA.1	BA.1	2020.99	D614G	D614G	2020	<40	CoVPN
BA.1	BA.1	2020.99	D614G	D614G	2020	<40	CoVPN
BA.1	BA.1	2020.99	D614G	D614G	2020	<40	CoVPN
BA.1	BA.1	2020.99	D614G	D614G	2020	28.81	CoVPN
BA.1	BA.1	2020.99	D614G	D614G	2020	<40	CoVPN
BA.1	BA.1	2020.99	D614G	D614G	2020	131.04	CoVPN
BA.1	BA.1	2020.99	D614G	D614G	2020	<40	CoVPN
BA.1	BA.1	2020.99	D614G	D614G	2020	<40	CoVPN
BA.1	BA.1	2020.99	D614G	D614G	2020	<40	CoVPN
BA.1	BA.1	2020.99	D614G	D614G	2020	<40	CoVPN
BA.1	BA.1	2020.99	D614G	D614G	2020	<40	CoVPN
BA.1	BA.1	2020.99	D614G	D614G	2020	50	CoVPN
BA.1	BA.1	2020.99	B.1.1.7	B.1.1.7	2020.1	32.49	BC CDC
BA.1	BA.1	2020.99	B.1.1.7	B.1.1.7	2020.1	<40	BC CDC
BA.1	BA.1	2020.99	B.1.1.7	B.1.1.7	2020.1	<40	BC CDC
BA.1	BA.1	2020.99	B.1.1.7	B.1.1.7	2020.1	<40	BC CDC
BA.1	BA.1	2020.99	B.1.1.7	B.1.1.7	2020.1	<40	BC CDC
BA.1	BA.1	2020.99	B.1.1.7	B.1.1.7	2020.1	<40	BC CDC
BA.1	BA.1	2020.99	B.1.1.7	B.1.1.7	2020.1	<40	BC CDC
BA.1	BA.1	2020.99	B.1.1.7	B.1.1.7	2020.1	<40	BC CDC
BA.1	BA.1	2020.99	B.1.1.7	B.1.1.7	2020.1	<40	BC CDC
BA.1	BA.1	2020.99	B.1.1.7	B.1.1.7	2020.1	<40	BC CDC
BA.1	BA.1	2020.99	B.1.1.7	B.1.1.7	2020.1	<40	BC CDC
BA.1	BA.1	2020.99	B.1.1.7	B.1.1.7	2020.1	<40	BC CDC
BA.1	BA.1	2020.99	B.1.1.7	B.1.1.7	2020.1	<40	BC CDC
BA.1	BA.1	2020.99	B.1.1.7	B.1.1.7	2020.1	<40	BC CDC
BA.1	BA.1	2020.99	P.1	P.1	2020.26	<40	UW-Madison
BA.1	BA.1	2020.99	P.1	P.1	2020.26	<40	BC CDC
BA.1	BA.1	2020.99	P.1	P.1	2020.26	36.79	BC CDC
BA.1	BA.1	2020.99	P.1	P.1	2020.26	<40	BC CDC
BA.1	BA.1	2020.99	P.1	P.1	2020.26	<40	BC CDC
BA.1	BA.1	2020.99	P.1	P.1	2020.26	23.93	BC CDC
BA.1	BA.1	2020.99	P.1	P.1	2020.26	<40	BC CDC
BA.1	BA.1	2020.99	P.1	P.1	2020.26	<40	BC CDC
BA.1	BA.1	2020.99	P.1	P.1	2020.26	<40	BC CDC
BA.1	BA.1	2020.99	P.1	P.1	2020.26	669.72	BC CDC
BA.1	BA.1	2020.99	P.1	P.1	2020.26	<40	BC CDC
BA.1	BA.1	2020.99	P.1	P.1	2020.26	63.3	BC CDC
BA.1	BA.1	2020.99	P.1	P.1	2020.26	<40	BC CDC
BA.1	BA.1	2020.99	P.1	P.1	2020.26	669.71	BC CDC
BA.1	BA.1	2020.99	P.1	P.1	2020.26	20.13	BC CDC
BA.1	BA.1	2020.99	P.1	P.1	2020.26	5655.07	BC CDC
BA.1	BA.1	2020.99	P.1	P.1	2020.26	<40	BC CDC
D614G	D614G	2020	B.1.1.7	B.1.1.7	2020.1	5171.01	BC CDC
B.1.1.7	B.1.1.7	2020.1	B.1.1.7	B.1.1.7	2020.1	12011.4	BC CDC
B.1.617.2	B.1.617.2	2020.58	B.1.1.7	B.1.1.7	2020.1	10502.9	BC CDC
B.1.429	B.1.429	2020.19	B.1.1.7	B.1.1.7	2020.1	5329.81	BC CDC
P.1	P.1	2020.26	B.1.1.7	B.1.1.7	2020.1	5094.13	BC CDC
B.1.526+E484K	B.1.526+E484K	2020.3	B.1.1.7	B.1.1.7	2020.1	911.41	BC CDC
B.1.617.1	B.1.617.1	2021.13	B.1.1.7	B.1.1.7	2020.1	4057.28	BC CDC
D614G	D614G	2020	B.1.1.7	B.1.1.7	2020.1	239.56	BC CDC
B.1.1.7	B.1.1.7	2020.1	B.1.1.7	B.1.1.7	2020.1	387.68	BC CDC
B.1.351	B.1.351	2021.17	B.1.1.7	B.1.1.7	2020.1	219.04	BC CDC
B.1.617.2	B.1.617.2	2020.58	B.1.1.7	B.1.1.7	2020.1	89.85	BC CDC
B.1.429	B.1.429	2020.19	B.1.1.7	B.1.1.7	2020.1	300.52	BC CDC
P.1	P.1	2020.26	B.1.1.7	B.1.1.7	2020.1	173.72	BC CDC
B.1.526+E484K	B.1.526+E484K	2020.3	B.1.1.7	B.1.1.7	2020.1	<40	BC CDC
B.1.617.1	B.1.617.1	2021.13	B.1.1.7	B.1.1.7	2020.1	<40	BC CDC
D614G	D614G	2020	B.1.1.7	B.1.1.7	2020.1	66.42	BC CDC
B.1.1.7	B.1.1.7	2020.1	B.1.1.7	B.1.1.7	2020.1	230.59	BC CDC
B.1.351	B.1.351	2021.17	B.1.1.7	B.1.1.7	2020.1	57.72	BC CDC
B.1.617.2	B.1.617.2	2020.58	B.1.1.7	B.1.1.7	2020.1	<40	BC CDC
B.1.429	B.1.429	2020.19	B.1.1.7	B.1.1.7	2020.1	56.9	BC CDC
P.1	P.1	2020.26	B.1.1.7	B.1.1.7	2020.1	47.62	BC CDC
B.1.526+E484K	B.1.526+E484K	2020.3	B.1.1.7	B.1.1.7	2020.1	<40	BC CDC
B.1.617.1	B.1.617.1	2021.13	B.1.1.7	B.1.1.7	2020.1	<40	BC CDC
D614G	D614G	2020	B.1.1.7	B.1.1.7	2020.1	1483.76	BC CDC
B.1.1.7	B.1.1.7	2020.1	B.1.1.7	B.1.1.7	2020.1	2641.99	BC CDC
B.1.351	B.1.351	2021.17	B.1.1.7	B.1.1.7	2020.1	70.12	BC CDC
B.1.617.2	B.1.617.2	2020.58	B.1.1.7	B.1.1.7	2020.1	473.38	BC CDC
B.1.429	B.1.429	2020.19	B.1.1.7	B.1.1.7	2020.1	1373.83	BC CDC
P.1	P.1	2020.26	B.1.1.7	B.1.1.7	2020.1	75.18	BC CDC
B.1.526+E484K	B.1.526+E484K	2020.3	B.1.1.7	B.1.1.7	2020.1	59.84	BC CDC
B.1.617.1	B.1.617.1	2021.13	B.1.1.7	B.1.1.7	2020.1	250.61	BC CDC
D614G	D614G	2020	B.1.1.7	B.1.1.7	2020.1	909.07	BC CDC
B.1.1.7	B.1.1.7	2020.1	B.1.1.7	B.1.1.7	2020.1	17997.5	BC CDC
B.1.351	B.1.351	2021.17	B.1.1.7	B.1.1.7	2020.1	278.03	BC CDC
B.1.617.2	B.1.617.2	2020.58	B.1.1.7	B.1.1.7	2020.1	201.83	BC CDC
B.1.429	B.1.429	2020.19	B.1.1.7	B.1.1.7	2020.1	776.9	BC CDC
P.1	P.1	2020.26	B.1.1.7	B.1.1.7	2020.1	641.77	BC CDC
B.1.526+E484K	B.1.526+E484K	2020.3	B.1.1.7	B.1.1.7	2020.1	137.35	BC CDC
B.1.617.1	B.1.617.1	2021.13	B.1.1.7	B.1.1.7	2020.1	159.73	BC CDC
D614G	D614G	2020	B.1.1.7	B.1.1.7	2020.1	89.24	BC CDC
B.1.1.7	B.1.1.7	2020.1	B.1.1.7	B.1.1.7	2020.1	147.77	BC CDC
B.1.351	B.1.351	2021.17	B.1.1.7	B.1.1.7	2020.1	<40	BC CDC
B.1.617.2	B.1.617.2	2020.58	B.1.1.7	B.1.1.7	2020.1	46.44	BC CDC
B.1.429	B.1.429	2020.19	B.1.1.7	B.1.1.7	2020.1	<40	BC CDC
P.1	P.1	2020.26	B.1.1.7	B.1.1.7	2020.1	40.09	BC CDC
B.1.526+E484K	B.1.526+E484K	2020.3	B.1.1.7	B.1.1.7	2020.1	<40	BC CDC
B.1.617.1	B.1.617.1	2021.13	B.1.1.7	B.1.1.7	2020.1	<40	BC CDC
D614G	D614G	2020	B.1.1.7	B.1.1.7	2020.1	73.63	BC CDC
B.1.1.7	B.1.1.7	2020.1	B.1.1.7	B.1.1.7	2020.1	270.45	BC CDC
B.1.351	B.1.351	2021.17	B.1.1.7	B.1.1.7	2020.1	<40	BC CDC
B.1.617.2	B.1.617.2	2020.58	B.1.1.7	B.1.1.7	2020.1	<40	BC CDC
B.1.429	B.1.429	2020.19	B.1.1.7	B.1.1.7	2020.1	21.35	BC CDC
P.1	P.1	2020.26	B.1.1.7	B.1.1.7	2020.1	53.59	BC CDC
B.1.526+E484K	B.1.526+E484K	2020.3	B.1.1.7	B.1.1.7	2020.1	<40	BC CDC
B.1.617.1	B.1.617.1	2021.13	B.1.1.7	B.1.1.7	2020.1	<40	BC CDC
D614G	D614G	2020	B.1.1.7	B.1.1.7	2020.1	249.28	BC CDC
B.1.1.7	B.1.1.7	2020.1	B.1.1.7	B.1.1.7	2020.1	231.95	BC CDC
B.1.351	B.1.351	2021.17	B.1.1.7	B.1.1.7	2020.1	<40	BC CDC
B.1.617.2	B.1.617.2	2020.58	B.1.1.7	B.1.1.7	2020.1	69.1	BC CDC
B.1.429	B.1.429	2020.19	B.1.1.7	B.1.1.7	2020.1	131.55	BC CDC
P.1	P.1	2020.26	B.1.1.7	B.1.1.7	2020.1	57.95	BC CDC
B.1.526+E484K	B.1.526+E484K	2020.3	B.1.1.7	B.1.1.7	2020.1	<40	BC CDC
B.1.617.1	B.1.617.1	2021.13	B.1.1.7	B.1.1.7	2020.1	<40	BC CDC
D614G	D614G	2020	B.1.1.7	B.1.1.7	2020.1	105.2	BC CDC
B.1.1.7	B.1.1.7	2020.1	B.1.1.7	B.1.1.7	2020.1	218.42	BC CDC
B.1.351	B.1.351	2021.17	B.1.1.7	B.1.1.7	2020.1	<40	BC CDC
B.1.617.2	B.1.617.2	2020.58	B.1.1.7	B.1.1.7	2020.1	60.84	BC CDC
B.1.429	B.1.429	2020.19	B.1.1.7	B.1.1.7	2020.1	61.13	BC CDC
P.1	P.1	2020.26	B.1.1.7	B.1.1.7	2020.1	64.19	BC CDC
B.1.526+E484K	B.1.526+E484K	2020.3	B.1.1.7	B.1.1.7	2020.1	22.1	BC CDC
B.1.617.1	B.1.617.1	2021.13	B.1.1.7	B.1.1.7	2020.1	<40	BC CDC
D614G	D614G	2020	B.1.1.7	B.1.1.7	2020.1	969.22	BC CDC
B.1.1.7	B.1.1.7	2020.1	B.1.1.7	B.1.1.7	2020.1	1502.17	BC CDC
B.1.351	B.1.351	2021.17	B.1.1.7	B.1.1.7	2020.1	121.83	BC CDC
B.1.617.2	B.1.617.2	2020.58	B.1.1.7	B.1.1.7	2020.1	233.12	BC CDC
B.1.429	B.1.429	2020.19	B.1.1.7	B.1.1.7	2020.1	303.43	BC CDC
P.1	P.1	2020.26	B.1.1.7	B.1.1.7	2020.1	643.37	BC CDC
B.1.526+E484K	B.1.526+E484K	2020.3	B.1.1.7	B.1.1.7	2020.1	102.23	BC CDC
B.1.617.1	B.1.617.1	2021.13	B.1.1.7	B.1.1.7	2020.1	54.04	BC CDC
D614G	D614G	2020	B.1.1.7	B.1.1.7	2020.1	638.84	BC CDC
B.1.1.7	B.1.1.7	2020.1	B.1.1.7	B.1.1.7	2020.1	1308.19	BC CDC
B.1.351	B.1.351	2021.17	B.1.1.7	B.1.1.7	2020.1	215.43	BC CDC
B.1.617.2	B.1.617.2	2020.58	B.1.1.7	B.1.1.7	2020.1	85.97	BC CDC
B.1.429	B.1.429	2020.19	B.1.1.7	B.1.1.7	2020.1	191.57	BC CDC
P.1	P.1	2020.26	B.1.1.7	B.1.1.7	2020.1	396.17	BC CDC
B.1.526+E484K	B.1.526+E484K	2020.3	B.1.1.7	B.1.1.7	2020.1	43.38	BC CDC
B.1.617.1	B.1.617.1	2021.13	B.1.1.7	B.1.1.7	2020.1	53.44	BC CDC
D614G	D614G	2020	B.1.1.7	B.1.1.7	2020.1	171.46	BC CDC
B.1.1.7	B.1.1.7	2020.1	B.1.1.7	B.1.1.7	2020.1	188.44	BC CDC
B.1.351	B.1.351	2021.17	B.1.1.7	B.1.1.7	2020.1	45.66	BC CDC
B.1.617.2	B.1.617.2	2020.58	B.1.1.7	B.1.1.7	2020.1	83.02	BC CDC
B.1.429	B.1.429	2020.19	B.1.1.7	B.1.1.7	2020.1	74.7	BC CDC
P.1	P.1	2020.26	B.1.1.7	B.1.1.7	2020.1	74.63	BC CDC
B.1.526+E484K	B.1.526+E484K	2020.3	B.1.1.7	B.1.1.7	2020.1	<40	BC CDC
B.1.617.1	B.1.617.1	2021.13	B.1.1.7	B.1.1.7	2020.1	28.1	BC CDC
D614G	D614G	2020	B.1.1.7	B.1.1.7	2020.1	2279.27	BC CDC
B.1.1.7	B.1.1.7	2020.1	B.1.1.7	B.1.1.7	2020.1	2118.83	BC CDC
B.1.351	B.1.351	2021.17	B.1.1.7	B.1.1.7	2020.1	146.38	BC CDC
B.1.617.2	B.1.617.2	2020.58	B.1.1.7	B.1.1.7	2020.1	2870.16	BC CDC
B.1.429	B.1.429	2020.19	B.1.1.7	B.1.1.7	2020.1	1720.13	BC CDC
P.1	P.1	2020.26	B.1.1.7	B.1.1.7	2020.1	417.95	BC CDC
B.1.526+E484K	B.1.526+E484K	2020.3	B.1.1.7	B.1.1.7	2020.1	247.57	BC CDC
B.1.617.1	B.1.617.1	2021.13	B.1.1.7	B.1.1.7	2020.1	1295.74	BC CDC
D614G	D614G	2020	B.1.1.7	B.1.1.7	2020.1	638.39	BC CDC
B.1.1.7	B.1.1.7	2020.1	B.1.1.7	B.1.1.7	2020.1	526.81	BC CDC
B.1.351	B.1.351	2021.17	B.1.1.7	B.1.1.7	2020.1	47.28	BC CDC
B.1.617.2	B.1.617.2	2020.58	B.1.1.7	B.1.1.7	2020.1	104.69	BC CDC
B.1.429	B.1.429	2020.19	B.1.1.7	B.1.1.7	2020.1	165.56	BC CDC
P.1	P.1	2020.26	B.1.1.7	B.1.1.7	2020.1	144.85	BC CDC
B.1.526+E484K	B.1.526+E484K	2020.3	B.1.1.7	B.1.1.7	2020.1	75.3	BC CDC
B.1.617.1	B.1.617.1	2021.13	B.1.1.7	B.1.1.7	2020.1	42.66	BC CDC
D614G	D614G	2020	B.1.617.2	B.1.617.2	2020.58	<40	BC CDC
B.1.1.7	B.1.1.7	2020.1	B.1.617.2	B.1.617.2	2020.58	57.66	BC CDC
B.1.1.7+E484K	B.1.1.7+E484K	2020.1	B.1.617.2	B.1.617.2	2020.58	<40	BC CDC
B.1.351	B.1.351	2021.17	B.1.617.2	B.1.617.2	2020.58	<40	BC CDC
B.1.617.2 (AY.1)+K417N	B.1.617.2 (AY.1)+K417N	2021.64	B.1.617.2	B.1.617.2	2020.58	5841.36	BC CDC
B.1.617.2	B.1.617.2	2020.58	B.1.617.2	B.1.617.2	2020.58	13896.9	BC CDC
B.1.617.2 (AY.3)+E484Q	B.1.617.2 (AY.3)+E484Q	2021.55	B.1.617.2	B.1.617.2	2020.58	<40	BC CDC
B.1.617.2+K417N	B.1.617.2+K417N	2020.58	B.1.617.2	B.1.617.2	2020.58	4149.42	BC CDC
B.1.429	B.1.429	2020.19	B.1.617.2	B.1.617.2	2020.58	35.34	BC CDC
P.1	P.1	2020.26	B.1.617.2	B.1.617.2	2020.58	<40	BC CDC
B.1.526+E484K	B.1.526+E484K	2020.3	B.1.617.2	B.1.617.2	2020.58	<40	BC CDC
B.1.617.1	B.1.617.1	2021.13	B.1.617.2	B.1.617.2	2020.58	<40	BC CDC
C.37	C.37	2021.04	B.1.617.2	B.1.617.2	2020.58	31.04	BC CDC
D614G	D614G	2020	B.1.617.2	B.1.617.2	2020.58	49.71	BC CDC
B.1.1.7	B.1.1.7	2020.1	B.1.617.2	B.1.617.2	2020.58	97.48	BC CDC
B.1.1.7+E484K	B.1.1.7+E484K	2020.1	B.1.617.2	B.1.617.2	2020.58	33.28	BC CDC
B.1.351	B.1.351	2021.17	B.1.617.2	B.1.617.2	2020.58	64.18	BC CDC
B.1.617.2 (AY.1)+K417N	B.1.617.2 (AY.1)+K417N	2021.64	B.1.617.2	B.1.617.2	2020.58	81.95	BC CDC
B.1.617.2 (AY.2)+K417N	B.1.617.2 (AY.2)+K417N	2021.23	B.1.617.2	B.1.617.2	2020.58	47.21	BC CDC
B.1.617.2	B.1.617.2	2020.58	B.1.617.2	B.1.617.2	2020.58	69.71	BC CDC
B.1.617.2 (AY.3)+E484Q	B.1.617.2 (AY.3)+E484Q	2021.55	B.1.617.2	B.1.617.2	2020.58	29.64	BC CDC
B.1.617.2+K417N	B.1.617.2+K417N	2020.58	B.1.617.2	B.1.617.2	2020.58	56.12	BC CDC
B.1.429	B.1.429	2020.19	B.1.617.2	B.1.617.2	2020.58	71.57	BC CDC
P.1	P.1	2020.26	B.1.617.2	B.1.617.2	2020.58	55.61	BC CDC
B.1.526+E484K	B.1.526+E484K	2020.3	B.1.617.2	B.1.617.2	2020.58	49.46	BC CDC
B.1.617.1	B.1.617.1	2021.13	B.1.617.2	B.1.617.2	2020.58	33.49	BC CDC
C.37	C.37	2021.04	B.1.617.2	B.1.617.2	2020.58	48.32	BC CDC
D614G	D614G	2020	B.1.617.2	B.1.617.2	2020.58	46.19	UW-Madison
[truncated: 3,690 more rows]

## Sheet: Sheet1
						Ave
	BA.1	2020.45		2021-02-28	2023-07-04	2022-05-02
	BA.5	2023.2		2021-12-09	2024-05-12	2023-02-24 12:00:00
	BQ.1.1	2023.3		2021-12-20	2024-05-16	2023-03-04
	XBB.1	2023.1		2022-01-12	2024-02-07	2023-01-25
	XBB.1.5	2023.2		2022-06-12	2024-01-14	2023-03-29 12:00:00
	XBB.1.9.1	2023.6		2023-01-03	2024-02-23	2023-07-30
	XBB.1.16.1	2023.7		2023-01-03	2024-03-21	2023-08-12 12:00:00
	XBF	2023.1		2022-11-08	2023-05-31	2023-02-18
	EG.5.1.3	2023.7		2023-01-03	2024-03-22	2023-08-13
	BA.2.86.1	2023.9		2023-01-17	2024-07-11	2023-10-14 12:00:00
	JN.1	2023.9		2023-01-13	2024-07-27	2023-10-20 12:00:00
	BA.2.86	2023.9		2023-03-11	2024-05-29	2023-10-19 12:00:00
	D614G	2020
