# Supplementary material for: Forecasting framework for dominant SARS-CoV-2 strains before clade replacement using phylogeny-informed genetic distances
Source: Front Microbiol. 2025 Jun 20;16:1619546. doi: 10.3389/fmicb.2025.1619546 (PMC12226564; doi:10.3389/fmicb.2025.1619546)
Supplement: Supplementary file 2 [file Data_Sheet_2.zip]

Archive with 10 entries (10 files):
- S1 fig.tif
- S1 table.docx
- S2 fig.tif
- S2 table.docx
- S3 fig.tif
- S4 fig.tif
- S5 fig.tif
- S6 fig.tif
- S7 fig.tif
- Supplementary_Material_Captions.pdf
